# Supplementary material for: Catalytic Diastereo- and Enantioselective Synthesis of Tertiary Trifluoromethyl Carbinols through a Vinylogous Aldol Reaction of Alkylidenepyrazolones with Trifluoromethyl Ketones
Source: J Org Chem. 2022 Mar 16;87(7):4538–49. doi: 10.1021/acs.joc.1c02817 (PMC8981347; doi:10.1021/acs.joc.1c02817)
Supplement: Supplementary file 2 — jo1c02817_si_002.zip [file jo1c02817_si_002.zip]

Archive with 2,524 entries (2,260 files):
- NMR data/
- NMR data/3aa/
- NMR data/3aa/30/
- NMR data/3aa/30/acqu
- NMR data/3aa/30/acqus
- NMR data/3aa/30/adcInfo_TRX2.xml
- NMR data/3aa/30/audita.txt
- NMR data/3aa/30/cpdprg2
- NMR data/3aa/30/fid
- NMR data/3aa/30/format.temp
- NMR data/3aa/30/pdata/
- NMR data/3aa/30/pdata/1/
- NMR data/3aa/30/pdata/1/1i
- NMR data/3aa/30/pdata/1/1r
- NMR data/3aa/30/pdata/1/auditp.txt
- NMR data/3aa/30/pdata/1/intrng
- NMR data/3aa/30/pdata/1/outd
- NMR data/3aa/30/pdata/1/parm.txt
- NMR data/3aa/30/pdata/1/peaklist.xml
- NMR data/3aa/30/pdata/1/peakrng
- NMR data/3aa/30/pdata/1/peaks
- NMR data/3aa/30/pdata/1/proc
- NMR data/3aa/30/pdata/1/procs
- NMR data/3aa/30/pdata/1/title
- NMR data/3aa/30/prosol_History
- NMR data/3aa/30/pulseprogram
- NMR data/3aa/30/scon2
- NMR data/3aa/30/shimvalues
- NMR data/3aa/30/specpar
- NMR data/3aa/30/stanprogram12701
- NMR data/3aa/30/stanprogram7016
- NMR data/3aa/30/uxnmr.info
- NMR data/3aa/30/uxnmr.par
- NMR data/3aa/30/vtc_pid_settings
- NMR data/3aa/31/
- NMR data/3aa/31/acqu
- NMR data/3aa/31/acqus
- NMR data/3aa/31/adcInfo_TRX2.xml
- NMR data/3aa/31/audita.txt
- NMR data/3aa/31/cpdprg2
- NMR data/3aa/31/fid
- NMR data/3aa/31/format.temp
- NMR data/3aa/31/pdata/
- NMR data/3aa/31/pdata/1/
- NMR data/3aa/31/pdata/1/1i
- NMR data/3aa/31/pdata/1/1r
- NMR data/3aa/31/pdata/1/auditp.txt
- NMR data/3aa/31/pdata/1/intrng
- NMR data/3aa/31/pdata/1/outd
- NMR data/3aa/31/pdata/1/parm.txt
- NMR data/3aa/31/pdata/1/peaklist.xml
- NMR data/3aa/31/pdata/1/peakrng
- NMR data/3aa/31/pdata/1/peaks
- NMR data/3aa/31/pdata/1/proc
- NMR data/3aa/31/pdata/1/procs
- NMR data/3aa/31/pdata/1/title
- NMR data/3aa/31/prosol_History
- NMR data/3aa/31/pulseprogram
- NMR data/3aa/31/scon2
- NMR data/3aa/31/shimvalues
- NMR data/3aa/31/specpar
- NMR data/3aa/31/spnam5
- NMR data/3aa/31/stanprogram12701
- NMR data/3aa/31/stanprogram7016
- NMR data/3aa/31/uxnmr.info
- NMR data/3aa/31/uxnmr.par
- NMR data/3aa/31/vtc_pid_settings
- NMR data/3aa/32/
- NMR data/3aa/32/acqu
- NMR data/3aa/32/acqus
- NMR data/3aa/32/adcInfo_TRX2.xml
- NMR data/3aa/32/audita.txt
- NMR data/3aa/32/cpdprg2
- NMR data/3aa/32/fid
- NMR data/3aa/32/format.temp
- NMR data/3aa/32/pdata/
- NMR data/3aa/32/pdata/1/
- NMR data/3aa/32/pdata/1/1i
- NMR data/3aa/32/pdata/1/1r
- NMR data/3aa/32/pdata/1/auditp.txt
- NMR data/3aa/32/pdata/1/intrng
- NMR data/3aa/32/pdata/1/outd
- NMR data/3aa/32/pdata/1/parm.txt
- NMR data/3aa/32/pdata/1/peaklist.xml
- NMR data/3aa/32/pdata/1/peakrng
- NMR data/3aa/32/pdata/1/peaks
- NMR data/3aa/32/pdata/1/proc
- NMR data/3aa/32/pdata/1/procs
- NMR data/3aa/32/pdata/1/title
- NMR data/3aa/32/prosol_History
- NMR data/3aa/32/pulseprogram
- NMR data/3aa/32/scon2
- NMR data/3aa/32/shimvalues
- NMR data/3aa/32/specpar
- NMR data/3aa/32/stanprogram12701
- NMR data/3aa/32/stanprogram7016
- NMR data/3aa/32/uxnmr.info
- NMR data/3aa/32/uxnmr.par
- NMR data/3aa/32/vtc_pid_settings
- NMR data/3aa/90/
- NMR data/3aa/90/acqu
- NMR data/3aa/90/acqus
- NMR data/3aa/90/audita.txt
- NMR data/3aa/90/fid
- NMR data/3aa/90/format.temp
- NMR data/3aa/90/pdata/
- NMR data/3aa/90/pdata/1/
- NMR data/3aa/90/pdata/1/1i
- NMR data/3aa/90/pdata/1/1r
- NMR data/3aa/90/pdata/1/auditp.txt
- NMR data/3aa/90/pdata/1/intrng
- NMR data/3aa/90/pdata/1/outd
- NMR data/3aa/90/pdata/1/parm.txt
- NMR data/3aa/90/pdata/1/peaklist.xml
- NMR data/3aa/90/pdata/1/peakrng
- NMR data/3aa/90/pdata/1/peaks
- NMR data/3aa/90/pdata/1/proc
- NMR data/3aa/90/pdata/1/procs
- NMR data/3aa/90/pdata/1/title
- NMR data/3aa/90/prosol_History
- NMR data/3aa/90/pulseprogram
- NMR data/3aa/90/scon2
- NMR data/3aa/90/shimvalues
- NMR data/3aa/90/specpar
- NMR data/3aa/90/uxnmr.info
- NMR data/3aa/90/uxnmr.par
- NMR data/3aa/90/vtc_pid_settings
- NMR data/3ab/
- NMR data/3ab/2K/
- NMR data/3ab/2K/60/
- NMR data/3ab/2K/60/acqu
- NMR data/3ab/2K/60/acqus
- NMR data/3ab/2K/60/audita.txt
- NMR data/3ab/2K/60/cpdprg2
- NMR data/3ab/2K/60/fid
- NMR data/3ab/2K/60/format.temp
- NMR data/3ab/2K/60/pdata/
- NMR data/3ab/2K/60/pdata/1/
- NMR data/3ab/2K/60/pdata/1/outd
- NMR data/3ab/2K/60/pdata/1/proc
- NMR data/3ab/2K/60/pdata/1/procs
- NMR data/3ab/2K/60/pdata/1/title
- NMR data/3ab/2K/60/prosol_History
- NMR data/3ab/2K/60/pulseprogram
- NMR data/3ab/2K/60/scon2
- NMR data/3ab/2K/60/uxnmr.par
- NMR data/3ab/90/
- NMR data/3ab/90/acqu
- NMR data/3ab/90/acqus
- NMR data/3ab/90/audita.txt
- NMR data/3ab/90/fid
- NMR data/3ab/90/fid (1)
- NMR data/3ab/90/format.temp
- NMR data/3ab/90/fq1list
- NMR data/3ab/90/pdata/
- NMR data/3ab/90/pdata (1)/
- NMR data/3ab/90/pdata (1)/1/
- NMR data/3ab/90/pdata (1)/1/1i
- NMR data/3ab/90/pdata (1)/1/1r
- NMR data/3ab/90/pdata (1)/1/auditp.txt
- NMR data/3ab/90/pdata (1)/1/intrng
- NMR data/3ab/90/pdata (1)/1/outd
- NMR data/3ab/90/pdata (1)/1/parm.txt
- NMR data/3ab/90/pdata (1)/1/peaklist.xml
- NMR data/3ab/90/pdata (1)/1/peakrng
- NMR data/3ab/90/pdata (1)/1/peaks
- NMR data/3ab/90/pdata (1)/1/proc
- NMR data/3ab/90/pdata (1)/1/procs
- NMR data/3ab/90/pdata (1)/1/title
- NMR data/3ab/90/pdata/1/
- NMR data/3ab/90/pdata/1/1i
- NMR data/3ab/90/pdata/1/1r
- NMR data/3ab/90/pdata/1/auditp.txt
- NMR data/3ab/90/pdata/1/intrng
- NMR data/3ab/90/pdata/1/outd
- NMR data/3ab/90/pdata/1/parm.txt
- NMR data/3ab/90/pdata/1/peaklist.xml
- NMR data/3ab/90/pdata/1/peakrng
- NMR data/3ab/90/pdata/1/peaks
- NMR data/3ab/90/pdata/1/proc
- NMR data/3ab/90/pdata/1/procs
- NMR data/3ab/90/pdata/1/title
- NMR data/3ab/90/precom (1).output
- NMR data/3ab/90/precom.output
- NMR data/3ab/90/prosol_History
- NMR data/3ab/90/pulseprogram
- NMR data/3ab/90/scon2
- NMR data/3ab/90/shimvalues
- NMR data/3ab/90/specpar
- NMR data/3ab/90/stanprogram3991
- NMR data/3ab/90/uxnmr (1).info
- NMR data/3ab/90/uxnmr (1).par
- NMR data/3ab/90/uxnmr.info
- NMR data/3ab/90/uxnmr.par
- NMR data/3ab/90/vtc_pid_settings
- NMR data/3ab/92/
- NMR data/3ab/92/acqu
- NMR data/3ab/92/acqus
- NMR data/3ab/92/audita.txt
- NMR data/3ab/92/cpdprg2
- NMR data/3ab/92/fid
- NMR data/3ab/92/format.temp
- NMR data/3ab/92/fq1list
- NMR data/3ab/92/pdata/
- NMR data/3ab/92/pdata/1/
- NMR data/3ab/92/pdata/1/1i
- NMR data/3ab/92/pdata/1/1r
- NMR data/3ab/92/pdata/1/auditp.txt
- NMR data/3ab/92/pdata/1/intrng
- NMR data/3ab/92/pdata/1/outd
- NMR data/3ab/92/pdata/1/parm.txt
- NMR data/3ab/92/pdata/1/peaklist.xml
- NMR data/3ab/92/pdata/1/peakrng
- NMR data/3ab/92/pdata/1/peaks
- NMR data/3ab/92/pdata/1/proc
- NMR data/3ab/92/pdata/1/procs
- NMR data/3ab/92/pdata/1/title
- NMR data/3ab/92/precom.output
- NMR data/3ab/92/prosol_History
- NMR data/3ab/92/pulseprogram
- NMR data/3ab/92/scon2
- NMR data/3ab/92/shimvalues
- NMR data/3ab/92/specpar
- NMR data/3ab/92/spnam5
- NMR data/3ab/92/stanprogram3991
- NMR data/3ab/92/uxnmr.info
- NMR data/3ab/92/uxnmr.par
- NMR data/3ab/92/vtc_pid_settings
- NMR data/3ab/93/
- NMR data/3ab/93/acqu
- NMR data/3ab/93/acqus
- NMR data/3ab/93/audita.txt
- NMR data/3ab/93/cpdprg2
- NMR data/3ab/93/fid
- NMR data/3ab/93/format.temp
- NMR data/3ab/93/fq1list
- NMR data/3ab/93/pdata/
- NMR data/3ab/93/pdata/1/
- NMR data/3ab/93/pdata/1/1i
- NMR data/3ab/93/pdata/1/1r
- NMR data/3ab/93/pdata/1/auditp.txt
- NMR data/3ab/93/pdata/1/intrng
- NMR data/3ab/93/pdata/1/outd
- NMR data/3ab/93/pdata/1/parm.txt
- NMR data/3ab/93/pdata/1/peaklist.xml
- NMR data/3ab/93/pdata/1/peakrng
- NMR data/3ab/93/pdata/1/peaks
- NMR data/3ab/93/pdata/1/proc
- NMR data/3ab/93/pdata/1/procs
- NMR data/3ab/93/pdata/1/title
- NMR data/3ab/93/precom.output
- NMR data/3ab/93/prosol_History
- NMR data/3ab/93/pulseprogram
- NMR data/3ab/93/scon2
- NMR data/3ab/93/shimvalues
- NMR data/3ab/93/specpar
- NMR data/3ab/93/stanprogram3991
- NMR data/3ab/93/uxnmr.info
- NMR data/3ab/93/uxnmr.par
- NMR data/3ab/93/vtc_pid_settings
- NMR data/3ac/
- NMR data/3ac/100/
- NMR data/3ac/100/acqu
- NMR data/3ac/100/acqus
- NMR data/3ac/100/audita.txt
- NMR data/3ac/100/fid
- NMR data/3ac/100/format.temp
- NMR data/3ac/100/fq1list
- NMR data/3ac/100/pdata/
- NMR data/3ac/100/pdata/1/
- NMR data/3ac/100/pdata/1/1i
- NMR data/3ac/100/pdata/1/1r
- NMR data/3ac/100/pdata/1/auditp.txt
- NMR data/3ac/100/pdata/1/intrng
- NMR data/3ac/100/pdata/1/outd
- NMR data/3ac/100/pdata/1/parm.txt
- NMR data/3ac/100/pdata/1/peaklist.xml
- NMR data/3ac/100/pdata/1/peakrng
- NMR data/3ac/100/pdata/1/peaks
- NMR data/3ac/100/pdata/1/proc
- NMR data/3ac/100/pdata/1/procs
- NMR data/3ac/100/pdata/1/title
- NMR data/3ac/100/precom.output
- NMR data/3ac/100/prosol_History
- NMR data/3ac/100/pulseprogram
- NMR data/3ac/100/scon2
- NMR data/3ac/100/shimvalues
- NMR data/3ac/100/specpar
- NMR data/3ac/100/stanprogram171938
- NMR data/3ac/100/uxnmr.info
- NMR data/3ac/100/uxnmr.par
- NMR data/3ac/100/vtc_pid_settings
- NMR data/3ac/50/
- NMR data/3ac/50/acqu
- NMR data/3ac/50/acqus
- NMR data/3ac/50/audita.txt
- NMR data/3ac/50/cpdprg2
- NMR data/3ac/50/fid
- NMR data/3ac/50/format.temp
- NMR data/3ac/50/fq1list
[truncated: 2,224 more entries]
