# Supplementary material for: Catalytic Diastereo- and Enantioselective Synthesis of Tertiary Trifluoromethyl Carbinols through a Vinylogous Aldol Reaction of Alkylidenepyrazolones with Trifluoromethyl Ketones
Source: J Org Chem. 2022 Mar 16;87(7):4538–49. doi: 10.1021/acs.joc.1c02817 (PMC8981347; doi:10.1021/acs.joc.1c02817)
Supplement: Supplementary file 2 — jo1c02817_si_002.zip [file jo1c02817_si_002.zip › NMR data/3aa/30/pdata/1/auditp.txt]

##TITLE= Audit trail, TopSpin 4.0.7
##JCAMPDX= 5.01
##ORIGIN= Bruker BioSpin GmbH
##OWNER= drx5
$$ /opt/data5/JRPE/Mar11-2021/30/pdata/1/auditp.txt
##AUDIT TRAIL=  $$ (NUMBER, WHEN, WHO, WHERE, PROCESS, VERSION, WHAT)
(   1,<2021-03-11 17:29:16.225 +0000>,<root>,<BladeEpu>,<go4>,<TopSpin 4.0.7>,
      <created by zg on 'CAB AV4 500 MHZ BASIC' (sc500) by user 'drx5'
       on data set with UUID '8271285c-828b-11eb-bc73-001395234bde'
       started at 2021-03-11 17:02:06.600 +0000, POWCHK enabled, PULCHK disabled,
       completed at 2021-03-11 17:29:16.224 +0000
       configuration hash MD5:
       5D E7 9A 66 E5 0E 2B 30 8D AD 9D 49 0E 06 B2 1E
       double data hash MD5: 64K
       DC E9 1F 2E 63 AC 7C 6F B4 7E 33 19 D7 5A 3C 3D>)
$$ /opt/nmrdata/JRPE/Mar11-2021/30/audita.txt
(   2,<2021-03-11 18:27:54.985 +0100>,<drx5>,<sc500>,<xwish3>,<TopSpin 4.0.7>,
      <ICON-NMR User ID: JRPE
       double data hash MD5: 64K
       DC E9 1F 2E 63 AC 7C 6F B4 7E 33 19 D7 5A 3C 3D>)
(   3,<2021-03-11 18:27:55.419 +0100>,<drx5>,<sc500>,<proc1d>,<TopSpin 4.0.7>,
      <Start of raw data processing
       ef LB = 1 FT_mod = 6 PKNL = 1 SI = 32K 
       data hash MD5: 32K
       4E 5C 51 78 F8 16 22 10 3C B7 56 EF 49 BF 7C A8>)
$$ /opt/nmrdata/JRPE/Mar11-2021/30/pdata/1/auditp.txt
(   4,<2021-03-11 18:27:55.489 +0100>,<drx5>,<sc500>,<proc1d>,<TopSpin 4.0.7>,
      <apk 
       data hash MD5: 32K
       A9 EA A8 71 E6 9F 73 24 D0 CC 72 E8 B5 67 4F 88>)
(   5,<2021-03-11 18:27:55.509 +0100>,<drx5>,<sc500>,<proc1d>,<TopSpin 4.0.7>,
      <abs ABSG = 5 
       data hash MD5: 32K
       1B F1 33 19 26 92 45 D4 09 40 1C C4 E3 92 6E 13>)
(   6,<2021-03-11 18:28:01.318 +0100>,<drx5>,<sc500>,<dirdata>,<TopSpin 4.0.7>,
      <wrpa from 1 30 "Mar11-2021" "/opt/nmrdata/JRPE"
       data hash MD5: 32K
       1B F1 33 19 26 92 45 D4 09 40 1C C4 E3 92 6E 13>)
##END=

$$ hash MD5
$$ BD 8C B8 E3 B3 9B DD 7E C4 CC 7D 64 E5 90 5C A8
