# Supplementary material for: Catalytic Diastereo- and Enantioselective Synthesis of Tertiary Trifluoromethyl Carbinols through a Vinylogous Aldol Reaction of Alkylidenepyrazolones with Trifluoromethyl Ketones
Source: J Org Chem. 2022 Mar 16;87(7):4538–49. doi: 10.1021/acs.joc.1c02817 (PMC8981347; doi:10.1021/acs.joc.1c02817)
Supplement: Supplementary file 2 — jo1c02817_si_002.zip [file jo1c02817_si_002.zip › NMR data/3aa/30/pdata/1/intrng]

P 0
165.264910   164.840970
163.817664   163.452198
149.315970   149.008978
137.716076   137.394466
136.692771   136.371161
129.237262   128.652517
128.645207   128.250504
126.452411   125.509508
119.925186   119.325822
79.204954   78.269361
77.538429   76.493196
42.300188   41.576565
25.539912   25.130590
19.261205   18.698387
