# Supplementary material for: Catalytic Diastereo- and Enantioselective Synthesis of Tertiary Trifluoromethyl Carbinols through a Vinylogous Aldol Reaction of Alkylidenepyrazolones with Trifluoromethyl Ketones
Source: J Org Chem. 2022 Mar 16;87(7):4538–49. doi: 10.1021/acs.joc.1c02817 (PMC8981347; doi:10.1021/acs.joc.1c02817)
Supplement: Supplementary file 2 — jo1c02817_si_002.zip [file jo1c02817_si_002.zip › NMR data/3aa/30/pdata/1/parm.txt]

Current Data Parameters
NAME         Mar11-2021              
EXPNO                30              
PROCNO                1              

F2 - Acquisition Parameters
Date_          20210311              
Time              18.29 h            
INSTRUM  CAB AV4 500 MHZ BASIC              
PROBHD   Z113652_0263 (              
PULPROG          zgpg30              
TD                65536              
SOLVENT           CDCl3              
NS                  512              
DS                    4              
SWH           30120.482 Hz           
FIDRES         0.919204 Hz           
AQ            1.0878977 sec          
RG                  101              
DW               16.600 usec         
DE                 6.50 usec         
TE                298.0 K            
D1           2.00000000 sec          
D11          0.03000000 sec          
TD0                   1              
SFO1        125.7703643 MHz          
NUC1                13C              
P0                 3.67 usec         
P1                11.00 usec         
PLW1        79.10600281 W            
SFO2        500.1320005 MHz          
NUC2                 1H              
CPDPRG[2        waltz65              
PCPD2             80.00 usec         
PLW2        19.97500038 W            
PLW12        0.31211001 W            
PLW13        0.15699001 W            

F2 - Processing parameters
SI                32768              
SF          125.7577885 MHz          
WDW                  EM              
SSB      0              
LB                 1.00 Hz           
GB       0              
PC                 1.40              
