# Supplementary material for: Catalytic Diastereo- and Enantioselective Synthesis of Tertiary Trifluoromethyl Carbinols through a Vinylogous Aldol Reaction of Alkylidenepyrazolones with Trifluoromethyl Ketones
Source: J Org Chem. 2022 Mar 16;87(7):4538–49. doi: 10.1021/acs.joc.1c02817 (PMC8981347; doi:10.1021/acs.joc.1c02817)
Supplement: Supplementary file 2 — jo1c02817_si_002.zip [file jo1c02817_si_002.zip › NMR data/3aa/30/pdata/1/peaklist.xml]

<?xml version="1.0" encoding="UTF-8"?>
<PeakList>
  <PeakList1D>
    <PeakList1DHeader creator="drx5" date="2021-03-11T18:27:55.519+01:00" expNo="30" name="Mar11-2021" owner="" procNo="1" source="/opt/nmrdata/JRPE">
      <PeakPickDetails>F1=219.755905ppm, F2=-19.755955ppm, MI=0.00cm, MAXI=10000.00cm, PC=1.400
      </PeakPickDetails>
    </PeakList1DHeader>
    <Peak1D F1="164.989914" intensity="2.434327e+00" type="0"/>
    <Peak1D F1="163.625198" intensity="3.016131e+00" type="0"/>
    <Peak1D F1="149.129166" intensity="3.207434e+00" type="0"/>
    <Peak1D F1="137.521851" intensity="2.683305e+00" type="0"/>
    <Peak1D F1="136.548996" intensity="2.665702e+00" type="0"/>
    <Peak1D F1="130.095703" intensity="2.547880e+00" type="0"/>
    <Peak1D F1="129.111862" intensity="4.407261e-01" type="0"/>
    <Peak1D F1="128.899719" intensity="1.207355e+01" type="0"/>
    <Peak1D F1="128.756363" intensity="5.627732e+00" type="0"/>
    <Peak1D F1="128.479721" intensity="1.203125e+01" type="0"/>
    <Peak1D F1="126.827477" intensity="7.239612e-01" type="0"/>
    <Peak1D F1="126.219719" intensity="5.916692e+00" type="0"/>
    <Peak1D F1="125.727669" intensity="5.688579e+00" type="0"/>
    <Peak1D F1="124.540962" intensity="6.546983e-01" type="0"/>
    <Peak1D F1="122.255768" intensity="2.518410e-01" type="0"/>
    <Peak1D F1="119.731758" intensity="1.500000e+01" type="0"/>
    <Peak1D F1="79.061752" intensity="4.050345e-01" type="0"/>
    <Peak1D F1="78.836037" intensity="1.289744e+00" type="0"/>
    <Peak1D F1="78.610657" intensity="1.239799e+00" type="0"/>
    <Peak1D F1="78.387840" intensity="3.684176e-01" type="0"/>
    <Peak1D F1="77.283531" intensity="1.351666e+01" type="0"/>
    <Peak1D F1="77.029457" intensity="1.415666e+01" type="0"/>
    <Peak1D F1="76.774948" intensity="1.400290e+01" type="0"/>
    <Peak1D F1="42.021648" intensity="3.707988e+00" type="0"/>
    <Peak1D F1="25.349228" intensity="5.253490e+00" type="0"/>
    <Peak1D F1="19.096388" intensity="7.637798e+00" type="0"/>
  </PeakList1D>
</PeakList>
