# Supplementary material for: Catalytic Diastereo- and Enantioselective Synthesis of Tertiary Trifluoromethyl Carbinols through a Vinylogous Aldol Reaction of Alkylidenepyrazolones with Trifluoromethyl Ketones
Source: J Org Chem. 2022 Mar 16;87(7):4538–49. doi: 10.1021/acs.joc.1c02817 (PMC8981347; doi:10.1021/acs.joc.1c02817)
Supplement: Supplementary file 2 — jo1c02817_si_002.zip [file jo1c02817_si_002.zip › NMR data/3aa/30/shimvalues]

# Thu Mar 11 17:29:15 2021
#$$PROBEIDENTIFIER=Z113652_0263
#$$PROBENAME=PA BBO 500S2 BBF-H-D-05 Z SP
#$$SHIMID=292722
#
# Active Shim Gradients
#
Z           		2857            
Z2          		632             
Z3          		-1783           
Z4          		6775            
Z5          		-608            
Z6          		-3361           
Z7          		1237            
Z8          		21085           
X           		-2037           
XZ          		5544            
XZ2         		487             
XZ3         		-1281           
XZ4         		-2035           
XZ5         		-6112           
Y           		5668            
YZ          		-23306          
YZ2         		12488           
YZ3         		3916            
YZ4         		-2117           
YZ5         		-7582           
XY          		-382            
XYZ         		2602            
XYZ2        		-233            
XYZ3        		2248            
XYZ4        		796             
XYZ5        		-20473          
(X2-Y2)     		273             
(X2-Y2)Z    		-3011           
(X2-Y2)Z2   		582             
(X2-Y2)Z3   		493             
(X2-Y2)Z4   		-3195           
(X2-Y2)Z5   		-3158           
X3          		5249            
X3Z         		1870            
Y3          		-831            
Y3Z         		1288            
#
# Lock Parameter
#
FIELD		2902.657
LOCKPHASE		  53.900
LOCKPOWER		 -30.000
LOCKGAIN		 133.157
LOCKDC		 -75.000
LOCKSHIFT		   7.240
LOOPGAIN		 -12.000
LOOPTIME		   0.400
LOOPFILTER		 100.000
#
IEEE64_VERSION_CODE 1
#
# Shim currents 
#
SHIM_SETTING [ 1]     1326.58536630
SHIM_SETTING [ 2]    -7677.68329753
SHIM_SETTING [ 3]    -2865.60245392
SHIM_SETTING [ 4]    19460.78302044
SHIM_SETTING [ 5]    -9154.66306292
SHIM_SETTING [ 6]    -7587.99863168
SHIM_SETTING [ 7]    23225.14935714
SHIM_SETTING [ 8]    23467.47557111
SHIM_SETTING [ 9]     2337.36866657
SHIM_SETTING [10]     3329.91461952
SHIM_SETTING [11]        0.00000000
SHIM_SETTING [12]    -2119.63600000
SHIM_SETTING [13]      456.69600000
SHIM_SETTING [14]     1638.73700000
SHIM_SETTING [15]     -326.12200000
SHIM_SETTING [16]    -4855.07600000
SHIM_SETTING [17]     2254.84900000
SHIM_SETTING [18]    -2886.76200000
SHIM_SETTING [19]    -8713.85400000
SHIM_SETTING [20]     3356.19900000
SHIM_SETTING [21]    -4301.67400000
SHIM_SETTING [22]     2852.84600000
SHIM_SETTING [23]     -449.03900000
SHIM_SETTING [24]     6533.69700000
SHIM_SETTING [25]    -5682.38000000
SHIM_SETTING [26]      993.06500000
SHIM_SETTING [27]     3452.37200000
SHIM_SETTING [28]    -6078.04500000
SHIM_SETTING [29]   -17158.67200000
SHIM_SETTING [30]    18127.51700000
SHIM_SETTING [31]   -17051.70100000
SHIM_SETTING [32]    38716.69500000
SHIM_SETTING [33]    -1881.50800000
SHIM_SETTING [34]     1660.78800000
SHIM_SETTING [35]    -7449.74800000
SHIM_SETTING [36]     5433.06100000
SHIM_SETTING [37]     6200.25700000
SHIM_SETTING [38]   -11685.38700000
SHIM_SETTING [39]    16493.38900000
SHIM_SETTING [40]        0.00000000
