# Supplementary material for: Catalytic Diastereo- and Enantioselective Synthesis of Tertiary Trifluoromethyl Carbinols through a Vinylogous Aldol Reaction of Alkylidenepyrazolones with Trifluoromethyl Ketones
Source: J Org Chem. 2022 Mar 16;87(7):4538–49. doi: 10.1021/acs.joc.1c02817 (PMC8981347; doi:10.1021/acs.joc.1c02817)
Supplement: Supplementary file 2 — jo1c02817_si_002.zip [file jo1c02817_si_002.zip › NMR data/3aa/30/uxnmr.info]

CONFIGURATION INFORMATION
=========================

Path         : /opt/topspin/conf/instr/spect/uxnmr.info
Date         : Thu Oct  8 12:17:36 2020
Release      : TopSpin 4.0.7
Installed in : /opt/topspin
Host         : BladeEpu
OS           : CentOS Linux release 7.2.1511 (Core) 
SPECTR-OS    : Version 4.0.38.20190507
CPU          : Intel(R) Core(TM) i7-4700EQ CPU @ 2.40GHz (8 cores at 2400 MHz with Hyperthreading)
User         : root (root)
System       : Avance Neo 500 NMR spectrometer
1H-frequency : 500.13 MHz
Description  : CAB AV4 500 MHZ BASIC
Location     : SCSIE Laboratorio RMN
Bruker Order : HCAB-50_00052 / 1026078
Configured in: BladeEpu:/opt/topspin/conf/instr/spect

AQ-Rack:
- EPU/2: AV4 EPU/2 Embedded Processing Unit H153448F1/00005 ECL 00.01
- TRX 1200: AV4 TRANSCEIVER 1200 Z148391/00858 ECL 01.04
  Location: in slot 1 of rack 1
  Connection: at IP 192.168.180.14 via PCIe #3
  Firmware Version: 20170901101302
  Devices: MTD at /dev/mtd1, DRX at /dev/bbu/drx3.5, RTD at /dev/bbu/rtd3.4
  Sequencer: FCube
  - FCube1
- TRX 1200: AV4 TRANSCEIVER 1200 Z148391/00877 ECL 01.04
  Location: in slot 2 of rack 1
  Connection: at IP 192.168.180.18 via PCIe #4
  Firmware Version: 20170901101302
  Devices: MTD at /dev/mtd4, DRX at /dev/bbu/drx4.5, RTD at /dev/bbu/rtd4.4
  Sequencer: FCube
  - FCube2
- GTU: AV4 GT-CONTROLLER UNIT Z148393/00257 ECL 01.01
  Location: in slot 6 of rack 1
  Connection: at IP 192.168.180.38 via PCIe #9
  Firmware Version: 20170901114310
  Devices: MTD at /dev/mtd7, RTD at /dev/bbu/rtd9.4, GPROC at /dev/bbu/gproc9.7
  Sequencer: GCube, TCube
  - GCube1
  - TCube1
- PSM-A: AV4 PSM-A Z149510/00305 ECL 01.03
- RACK: AV4 AQS CHASSIS Z149500/00273 ECL 00.03
- PSM-48V: AV4 PSM-48V Z149850/00555 ECL 01.01
- PSM-D: AV4 PSM-D Z149520/00298 ECL 00.02
- FANTRAY: AV4 AQS FAN TRAY Z149501/0304 ECL 00.01
- REF 1200: AV4 REFERENCE 1200 Z148270/00309 ECL 02.01
- HPPR/2 COVER2: HPPR/2 Cover2 Z124567/02437 ECL 00.03
  HPPR2: - HPPR/2 preamplifier connected via AqRack
      Type      : HPPR/2
      Controller: Cover/2
                  no LED display for tuning and matching
      Module  1 : HPLNA 19F1H (virtual 50 Ohm reference: 100.3%/0.0deg, reflection meter without CRP-Bias capability)
                  PN=Z103204, SN=00990 from 20171027
      Module  2 : 2H
                  PN=Z003472, SN=01824 from 20171103
      Module  3 : XBB19F 2HP
                  PN=Z102026, SN=00278 from 20171006
  
- HPLNA 19F1H: HPLNA 1H MODULE 500 Z103204/00990 ECL 03.04
- 2H: HPPR/2 2H MODULE 500 Z003472/01824 ECL 07.00
- XBB19F 2HP: HPPR/2 XBB19F 2HP MODULE 500 Z102026/00278 ECL 07.01


Transmitters at the spectrometer subnet:
----------------------------------------
BLA-W144061-000122 W144061/000122 ECL 00:
- TCP/IP address = 192.168.99.12
- Firmware VS    = 20160518
- Amplifier      = AV4 BLABBH500/100 200-600: W144061/000122 ECL 00
- Controller     = BLA CONTROL BOARD 7: W133936/020269 ECL 30
LTRX Z109889/01098 ECL 03.01:
- TCP/IP address = 192.168.99.11
- Amplifier      = BSMS/2 LOCK TRANSCEIVER 500: Z109889/01098 ECL 03.01

BSMS: BSMS/2 connected to ethernet
- TCP/IP address = 192.168.99.11
- ELCB firmware version = 20170712
- GAB current limits = 0.0/X, 0.0/Y, 10.0/Z (in A)
- SCB channels = 40
- Shim System = BOSS3-SB
- Shim matrix file: 292722ba.dat
- Active shims: Z Z2 Z3 Z4 Z5 X XZ XZ2 (X2-Y2) XY Y YZ YZ2 (X2-Y2)Z2 XZ4 XZ3 Z6 (X2-Y2)Z YZ4 YZ3 XYZ2 XYZ X3Z X3 Y3Z Y3 Z7 Z8 XZ5 YZ5 (X2-Y2)Z3 (X2-Y2)Z4 (X2-Y2)Z5 XYZ3 XYZ4 XYZ5
- Magnet polarity: SN (Bruker), uses standard H0 polarity
- L-TRX = BSMS/2 LOCK TRANSCEIVER 500: Z109889/01098 ECL 03.01
- Lock: on L-TRX board, supports 2H
- VTU_SPB = BSMS/2 SPB SENSOR & PNEUMATIC BD: Z115191/04177 ECL 05.02
- VTU_VPSB1 = AV4 VARIABLE POWER SUPPLY BD DC: Z139305/00240 ECL 01.02

VTU: in BSMS/2 connected to ethernet
- TCP/IP address = 192.168.99.11

SampleCase: in BSMS/2 connected to ethernet
- TCP/IP address = 192.168.99.11

Line Distribution Units at the spectrometer subnet:
-------------------------------------------------
Line Distribution Unit 1: PDU1
- TCP/IP address   = 192.168.99.99


Gradient Controller cable connections
--------------------------------------------------------------------


RF cable connections (detected)
--------------------------------------------------------------------
TRX1 NORM output -> input 2 of transmitter 1 (AV4 BLABBH500/100 200-600 W144061/000122 at TCP/IP 192.168.99.12)
TRX1 AUX  output -> input 1 of transmitter 2 (BSMS/2 LOCK TRANSCEIVER 500 Z109889/01098 at TCP/IP 192.168.99.11)
TRX2 NORM output -> input 1 of transmitter 1 (AV4 BLABBH500/100 200-600 W144061/000122 at TCP/IP 192.168.99.12)
TRX2 AUX  output -> open

Blanking cable connections (detected)
--------------------------------------------------------------------
transmitter 1 = AV4 BLABBH500/100 200-600 W144061/000122 at TCP/IP 192.168.99.12:
- amplifier B-500W uses blanking 2
- amplifier 1H-100W uses blanking 1

transmitter 2 = BSMS/2 LOCK TRANSCEIVER 500 Z109889/01098 at TCP/IP 192.168.99.11:
- amplifier 2H-5W uses blanking 9


Switchbox (unknown: no outputs) routing
--------------------------------------------------------------------
transmitter 1 = AV4 BLABBH500/100 200-600 W144061/000122 at TCP/IP 192.168.99.12:
- amplifier 1H-100W at blanking 1 can be routed to switchbox output 3 (unknown)
- amplifier B-500W at blanking 2 can be routed to switchbox output 1 (unknown) and output 2 (unknown)


Preamplifier connections (detected)
--------------------------------------------------------------------
Tune-TRX1 -> HPLNA 19F1H -> REC1
(no tune) -> 2H          -> (no receiver)
Tune-TRX2 -> XBB19F 2HP  -> REC2
