# Supplementary material for: Catalytic Diastereo- and Enantioselective Synthesis of Tertiary Trifluoromethyl Carbinols through a Vinylogous Aldol Reaction of Alkylidenepyrazolones with Trifluoromethyl Ketones
Source: J Org Chem. 2022 Mar 16;87(7):4538–49. doi: 10.1021/acs.joc.1c02817 (PMC8981347; doi:10.1021/acs.joc.1c02817)
Supplement: Supplementary file 2 — jo1c02817_si_002.zip [file jo1c02817_si_002.zip › NMR data/3aa/31/format.temp]

EDIT_PAR COMMAND FILE

DI_MODE         LONG
ED_ENTRY        ACQU
ORDER           FILE


HEADER		"F2 - Acquisition Parameters"
T_NAME		Date_
		TYPE	R64
		CLASS	ACQU
		SUBRANGE 0.0 50000000
		REL	"Date_=itodate(DATE)"
		INV_REL	"DATE=datetoi(Date_,DATE)"
		FORMAT	"%14.0f"
		TEXT	" "
END
T_NAME		Time
		TYPE	R32
		CLASS	ACQU
		SUBRANGE 0.0 1000000
		REL	"Time=itotime(DATE)"
		INV_REL	"DATE=timetoi(Time,DATE)"
		FORMAT	"%14.2f h"
		TEXT	" "
END
NAME		INSTRUM
		TEXT	" "
END
NAME		PROBHD
		FORMAT	"%14.14s"
		TEXT	" "
END
NAME		PULPROG
		TEXT	" "
END
NAME		TD
		TEXT	" "
END
NAME		SOLVENT
		TEXT	" "
END
NAME		NS
		TEXT	" "
END
NAME		DS
		TEXT	" "
END
T_NAME		SWH
		TYPE	R32
		CLASS	ACQU
		SUBRANGE 0.0 1e8
		REL	"SWH=SW*SFO1"
		INV_REL "SW=SWH/SFO1"
		UNIT	"Hz"
		FORMAT	"%14.3f Hz"
		TEXT	" "
END
T_NAME          FIDRES
                TYPE    R32
                CLASS   ACQU
                SUBRANGE 0.0 100000
                REL     "FIDRES=2*SW*SFO1/TD"
                INV_REL "TD = nextpow(2*SW*SFO1/FIDRES)"
		UNIT	"Hz"
		FORMAT	"%14.6f Hz"
		TEXT	" "
END
T_NAME          AQ
		TYPE	R32
		CLASS	ACQU
		SUBRANGE 0.0 1000
		REL	"AQ=aqcalc(SW,SFO1,TD,DIGTYP)"
		INV_REL	"TD=tdcalc(SW,SFO1,1.0e6*AQ,DIGTYP)"
		UNIT	"sec"
		FORMAT	"%14.7f sec"
		TEXT	" "
END
NAME		RG
		TEXT	" "
END
T_NAME          DW
		TYPE	R32
		CLASS	ACQU
		SUBRANGE 0.0 1000000
		REL	"DW=1/(2*SW*SFO1)"
		INV_REL	"SW=1000000/(2*(0.005+DW)*SFO1)"
		UNIT	"usec"
		FORMAT	"%14.3lf usec"
		TEXT	" "
END
NAME		DE
		FORMAT	"%14.2f usec"
		TEXT	" "
END
NAME		TE
		FORMAT	"%14.1f K"
		TEXT	" "
END
T_NAME		CNST2
TYPE	R32
CLASS	ACQU
SUBRANGE -1e38 1e38
REL	"CNST2=CNST[2]"
INV_REL	"CNST[2]=CNST2"
FORMAT	"%14.7f"
TEXT	" "
END
T_NAME		D1
TYPE	R32
CLASS	ACQU
SUBRANGE 0.0 1e38
REL	"D1=D[1]"
INV_REL	"D[1]=D1"
UNIT	"sec"
FORMAT	"%14.8f sec"
TEXT	" "
END
T_NAME		D2
TYPE	R32
CLASS	ACQU
SUBRANGE 0.0 1e38
REL	"D2=D[2]"
INV_REL	"D[2]=D2"
UNIT	"sec"
FORMAT	"%14.8f sec"
TEXT	" "
END
T_NAME		D12
TYPE	R32
CLASS	ACQU
SUBRANGE 0.0 1e38
REL	"D12=D[12]"
INV_REL	"D[12]=D12"
UNIT	"sec"
FORMAT	"%14.8f sec"
TEXT	" "
END
NAME		TD0
		TEXT	" "
END
NAME		SFO1
FORMAT	"%14.7f MHz"
TEXT	" "
END
NAME		NUC1
NONEDIT
TEXT	" "
END
T_NAME		P1
TYPE	R32
CLASS	ACQU
SUBRANGE 0.0 1.0e10
REL	"P1=P[1]"
INV_REL	"P[1]=P1"
UNIT	"usec"
FORMAT	"%14.2f usec"
TEXT	" "
END
T_NAME		P13
TYPE	R32
CLASS	ACQU
SUBRANGE 0.0 1.0e10
REL	"P13=P[13]"
INV_REL	"P[13]=P13"
UNIT	"usec"
FORMAT	"%14.2f usec"
TEXT	" "
END
T_NAME		PLW0
TYPE	R32
CLASS	ACQU
REL	"PLW0=PLW[0]"
INV_REL	"PLW[0]=PLW0"
UNIT	"W"
FORMAT	"%14.8f W"
TEXT	"power PLW0 "
END
T_NAME		PLW1
TYPE	R32
CLASS	ACQU
REL	"PLW1=PLW[1]"
INV_REL	"PLW[1]=PLW1"
UNIT	"W"
FORMAT	"%14.8f W"
TEXT	"power PLW1 "
END
NAME		SPNAM[5]
TEXT	" "
END
T_NAME		SPOAL5
TYPE	R32
CLASS	ACQU
SUBRANGE -1.0 1.0
REL	"SPOAL5=SPOAL[5]"
INV_REL	"SPOAL[5]=SPOAL5"
FORMAT	"%14.3f"
TEXT	" "
END
T_NAME		SPOFFS5
TYPE	R32
CLASS	ACQU
SUBRANGE -1e38 1e38
REL	"SPOFFS5=SPOFFS[5]"
INV_REL	"SPOFFS[0]=SPOFFS0"
UNIT	"Hz"
FORMAT	"%14.2f Hz"
TEXT	" "
END
T_NAME		SPW5
TYPE	R32
CLASS	ACQU
REL	"SPW5=SPW[5]"
INV_REL	"SPW[5]=SPW5"
UNIT	"W"
FORMAT	"%14.8f W"
TEXT	"shaped pulse power SPW5"
END
NAME		SFO2
FORMAT	"%14.7f MHz"
TEXT	" "
END
NAME		NUC2
NONEDIT
TEXT	" "
END
NAME		CPDPRG[2]
TEXT	" "
END
T_NAME		P3
TYPE	R32
CLASS	ACQU
SUBRANGE 0.0 1.0e10
REL	"P3=P[3]"
INV_REL	"P[3]=P3"
UNIT	"usec"
FORMAT	"%14.2f usec"
TEXT	" "
END
T_NAME		P4
TYPE	R32
CLASS	ACQU
SUBRANGE 0.0 1.0e10
REL	"P4=P[4]"
INV_REL	"P[4]=P4"
UNIT	"usec"
FORMAT	"%14.2f usec"
TEXT	" "
END
T_NAME		PCPD2
TYPE	R32
CLASS	ACQU
SUBRANGE 0 1e38
REL	"PCPD2=PCPD[2]"
INV_REL	"PCPD[2]=PCPD2"
UNIT	"usec"
FORMAT	"%14.2f usec"
TEXT	" "
END
T_NAME		PLW2
TYPE	R32
CLASS	ACQU
REL	"PLW2=PLW[2]"
INV_REL	"PLW[2]=PLW2"
UNIT	"W"
FORMAT	"%14.8f W"
TEXT	"power PLW2 "
END
T_NAME		PLW12
TYPE	R32
CLASS	ACQU
REL	"PLW12=PLW[12]"
INV_REL	"PLW[12]=PLW12"
UNIT	"W"
FORMAT	"%14.8f W"
TEXT	"power PLW12 "
END
