# Supplementary material for: Catalytic Diastereo- and Enantioselective Synthesis of Tertiary Trifluoromethyl Carbinols through a Vinylogous Aldol Reaction of Alkylidenepyrazolones with Trifluoromethyl Ketones
Source: J Org Chem. 2022 Mar 16;87(7):4538–49. doi: 10.1021/acs.joc.1c02817 (PMC8981347; doi:10.1021/acs.joc.1c02817)
Supplement: Supplementary file 2 — jo1c02817_si_002.zip [file jo1c02817_si_002.zip › NMR data/3aa/31/pdata/1/auditp.txt]

##TITLE= Audit trail, TopSpin 4.0.7
##JCAMPDX= 5.01
##ORIGIN= Bruker BioSpin GmbH
##OWNER= drx5
$$ /opt/data5/JRPE/Mar11-2021/31/pdata/1/auditp.txt
##AUDIT TRAIL=  $$ (NUMBER, WHEN, WHO, WHERE, PROCESS, VERSION, WHAT)
(   1,<2021-03-11 17:46:19.656 +0000>,<root>,<BladeEpu>,<go4>,<TopSpin 4.0.7>,
      <created by zg on 'CAB AV4 500 MHZ BASIC' (sc500) by user 'drx5'
       on data set with UUID '68f47c90-828f-11eb-ae3f-001395234bde'
       started at 2021-03-11 17:30:01.894 +0000, POWCHK enabled, PULCHK disabled,
       completed at 2021-03-11 17:46:19.655 +0000
       configuration hash MD5:
       5D E7 9A 66 E5 0E 2B 30 8D AD 9D 49 0E 06 B2 1E
       double data hash MD5: 64K
       FC DC 40 A7 44 17 A5 F0 DD 95 AB 6B CD 27 C4 B6>)
$$ /opt/nmrdata/JRPE/Mar11-2021/31/audita.txt
(   2,<2021-03-11 18:44:58.354 +0100>,<drx5>,<sc500>,<xwish3>,<TopSpin 4.0.7>,
      <ICON-NMR User ID: JRPE
       double data hash MD5: 64K
       FC DC 40 A7 44 17 A5 F0 DD 95 AB 6B CD 27 C4 B6>)
(   3,<2021-03-11 18:44:58.774 +0100>,<drx5>,<sc500>,<proc1d>,<TopSpin 4.0.7>,
      <Start of raw data processing
       ef LB = 1 FT_mod = 6 PKNL = 1 SI = 32K 
       data hash MD5: 32K
       B9 4E 3F 79 AC AC AF B9 76 CD 75 BD CE F6 EF AE>)
$$ /opt/nmrdata/JRPE/Mar11-2021/31/pdata/1/auditp.txt
(   4,<2021-03-11 18:44:58.855 +0100>,<drx5>,<sc500>,<proc1d>,<TopSpin 4.0.7>,
      <apk 
       data hash MD5: 32K
       9A F3 47 12 C0 5B 32 5F 98 B7 77 CA 4E 1A 97 51>)
(   5,<2021-03-11 18:44:58.882 +0100>,<drx5>,<sc500>,<proc1d>,<TopSpin 4.0.7>,
      <abs ABSG = 5 
       data hash MD5: 32K
       56 65 BB FF E9 3E 55 1E 86 C7 7A 39 B6 A0 25 C5>)
(   6,<2021-03-11 18:45:04.781 +0100>,<drx5>,<sc500>,<dirdata>,<TopSpin 4.0.7>,
      <wrpa from 1 31 "Mar11-2021" "/opt/nmrdata/JRPE"
       data hash MD5: 32K
       56 65 BB FF E9 3E 55 1E 86 C7 7A 39 B6 A0 25 C5>)
##END=

$$ hash MD5
$$ 30 67 37 66 72 EA FD DD 57 71 98 09 1C 5D 18 E1
