# Supplementary material for: Catalytic Diastereo- and Enantioselective Synthesis of Tertiary Trifluoromethyl Carbinols through a Vinylogous Aldol Reaction of Alkylidenepyrazolones with Trifluoromethyl Ketones
Source: J Org Chem. 2022 Mar 16;87(7):4538–49. doi: 10.1021/acs.joc.1c02817 (PMC8981347; doi:10.1021/acs.joc.1c02817)
Supplement: Supplementary file 2 — jo1c02817_si_002.zip [file jo1c02817_si_002.zip › NMR data/3aa/31/pdata/1/parm.txt]

Current Data Parameters
NAME         Mar11-2021              
EXPNO                31              
PROCNO                1              

F2 - Acquisition Parameters
Date_          20210311              
Time              18.46 h            
INSTRUM  CAB AV4 500 MHZ BASIC              
PROBHD   Z113652_0263 (              
PULPROG       deptsp135              
TD                65536              
SOLVENT           CDCl3              
NS                  256              
DS                    8              
SWH           20000.000 Hz           
FIDRES         0.610352 Hz           
AQ            1.6384000 sec          
RG                  101              
DW               25.000 usec         
DE                 6.50 usec         
TE                298.0 K            
CNST2       145.0000000              
D1           2.00000000 sec          
D2           0.00344828 sec          
D12          0.00002000 sec          
TD0                   1              
SFO1        125.7678491 MHz          
NUC1                13C              
P1                11.00 usec         
P13             2000.00 usec         
PLW0     0 W            
PLW1        79.10600281 W            
SPNAM[5]    Crp60comp.4              
SPOAL5            0.500              
SPOFFS5  0 Hz           
SPW5        13.57999992 W            
SFO2        500.1320005 MHz          
NUC2                 1H              
CPDPRG[2        waltz65              
P3                10.00 usec         
P4                20.00 usec         
PCPD2             80.00 usec         
PLW2        19.97500038 W            
PLW12        0.31211001 W            

F2 - Processing parameters
SI                32768              
SF          125.7577885 MHz          
WDW                  EM              
SSB      0              
LB                 1.00 Hz           
GB       0              
PC                 1.40              
