# Supplementary material for: Catalytic Diastereo- and Enantioselective Synthesis of Tertiary Trifluoromethyl Carbinols through a Vinylogous Aldol Reaction of Alkylidenepyrazolones with Trifluoromethyl Ketones
Source: J Org Chem. 2022 Mar 16;87(7):4538–49. doi: 10.1021/acs.joc.1c02817 (PMC8981347; doi:10.1021/acs.joc.1c02817)
Supplement: Supplementary file 2 — jo1c02817_si_002.zip [file jo1c02817_si_002.zip › NMR data/3aa/31/pdata/1/peaklist.xml]

<?xml version="1.0" encoding="UTF-8"?>
<PeakList>
  <PeakList1D>
    <PeakList1DHeader creator="drx5" date="2021-03-11T18:44:58.888+01:00" expNo="31" name="Mar11-2021" owner="" procNo="1" source="/opt/nmrdata/JRPE">
      <PeakPickDetails>F1=159.517899ppm, F2=0.482023ppm, MI=0.00cm, MAXI=10000.00cm, PC=1.400
      </PeakPickDetails>
    </PeakList1DHeader>
    <Peak1D F1="149.129410" intensity="2.740152e-01" type="0"/>
    <Peak1D F1="129.067001" intensity="2.750724e-01" type="0"/>
    <Peak1D F1="128.901337" intensity="1.500000e+01" type="0"/>
    <Peak1D F1="128.756622" intensity="6.945623e+00" type="0"/>
    <Peak1D F1="128.554703" intensity="3.906879e-01" type="0"/>
    <Peak1D F1="128.479828" intensity="1.372192e+01" type="0"/>
    <Peak1D F1="126.220345" intensity="6.906196e+00" type="0"/>
    <Peak1D F1="126.212318" intensity="6.931095e+00" type="0"/>
    <Peak1D F1="125.730110" intensity="6.875547e+00" type="0"/>
    <Peak1D F1="119.732964" intensity="1.437440e+01" type="0"/>
    <Peak1D F1="42.022213" intensity="-4.915895e+00" type="0"/>
    <Peak1D F1="25.351152" intensity="6.152596e+00" type="0"/>
    <Peak1D F1="19.097218" intensity="9.701868e+00" type="0"/>
  </PeakList1D>
</PeakList>
