# Supplementary material for: Catalytic Diastereo- and Enantioselective Synthesis of Tertiary Trifluoromethyl Carbinols through a Vinylogous Aldol Reaction of Alkylidenepyrazolones with Trifluoromethyl Ketones
Source: J Org Chem. 2022 Mar 16;87(7):4538–49. doi: 10.1021/acs.joc.1c02817 (PMC8981347; doi:10.1021/acs.joc.1c02817)
Supplement: Supplementary file 2 — jo1c02817_si_002.zip [file jo1c02817_si_002.zip › NMR data/3aa/32/pdata/1/intrng]

P 0
-71.267350   -80.453104
-211.721316   -220.733893
