# Supplementary material for: Catalytic Diastereo- and Enantioselective Synthesis of Tertiary Trifluoromethyl Carbinols through a Vinylogous Aldol Reaction of Alkylidenepyrazolones with Trifluoromethyl Ketones
Source: J Org Chem. 2022 Mar 16;87(7):4538–49. doi: 10.1021/acs.joc.1c02817 (PMC8981347; doi:10.1021/acs.joc.1c02817)
Supplement: Supplementary file 2 — jo1c02817_si_002.zip [file jo1c02817_si_002.zip › NMR data/3aa/32/pdata/1/parm.txt]

Current Data Parameters
NAME         Mar11-2021              
EXPNO                32              
PROCNO                1              

F2 - Acquisition Parameters
Date_          20210311              
Time              18.48 h            
INSTRUM  CAB AV4 500 MHZ BASIC              
PROBHD   Z113652_0263 (              
PULPROG            zgig              
TD               131072              
SOLVENT           CDCl3              
NS                   16              
DS                    4              
SWH          113636.367 Hz           
FIDRES         1.733953 Hz           
AQ            0.5767168 sec          
RG                  101              
DW                4.400 usec         
DE                 6.50 usec         
TE                298.1 K            
D1           1.00000000 sec          
D11          0.03000000 sec          
TD0                   1              
SFO1        470.5453180 MHz          
NUC1                19F              
P1                16.00 usec         
PLW1        36.41600037 W            
SFO2        500.1320005 MHz          
NUC2                 1H              
CPDPRG[2        waltz16              
PCPD2             80.00 usec         
PLW2        19.97500038 W            
PLW12        0.31211001 W            

F2 - Processing parameters
SI                65536              
SF          470.5923772 MHz          
WDW                  EM              
SSB      0              
LB                 0.30 Hz           
GB       0              
PC                 1.00              
