# Supplementary material for: Catalytic Diastereo- and Enantioselective Synthesis of Tertiary Trifluoromethyl Carbinols through a Vinylogous Aldol Reaction of Alkylidenepyrazolones with Trifluoromethyl Ketones
Source: J Org Chem. 2022 Mar 16;87(7):4538–49. doi: 10.1021/acs.joc.1c02817 (PMC8981347; doi:10.1021/acs.joc.1c02817)
Supplement: Supplementary file 2 — jo1c02817_si_002.zip [file jo1c02817_si_002.zip › NMR data/3aa/32/pdata/1/peaklist.xml]

<?xml version="1.0" encoding="UTF-8"?>
<PeakList>
  <PeakList1D>
    <PeakList1DHeader creator="drx5" date="2021-03-11T18:46:58.905+01:00" expNo="32" name="Mar11-2021" owner="" procNo="1" source="/opt/nmrdata/JRPE">
      <PeakPickDetails>F1=20.737570ppm, F2=-220.737579ppm, MI=0.00cm, MAXI=10000.00cm, PC=1.000
      </PeakPickDetails>
    </PeakList1DHeader>
    <Peak1D F1="16.070328" intensity="2.471167e-03" type="0"/>
    <Peak1D F1="1.181904" intensity="2.323314e-03" type="0"/>
    <Peak1D F1="-25.807615" intensity="2.278655e-03" type="0"/>
    <Peak1D F1="-59.183220" intensity="2.204501e-03" type="0"/>
    <Peak1D F1="-67.743217" intensity="2.296275e-03" type="0"/>
    <Peak1D F1="-71.379410" intensity="3.266856e-02" type="0"/>
    <Peak1D F1="-75.382065" intensity="4.118722e-03" type="0"/>
    <Peak1D F1="-77.318825" intensity="2.237488e-03" type="0"/>
    <Peak1D F1="-77.595428" intensity="3.311925e-03" type="0"/>
    <Peak1D F1="-77.650459" intensity="7.169325e-03" type="0"/>
    <Peak1D F1="-77.747688" intensity="5.363450e-03" type="0"/>
    <Peak1D F1="-77.850571" intensity="1.375307e-01" type="0"/>
    <Peak1D F1="-77.877174" intensity="7.767111e-03" type="0"/>
    <Peak1D F1="-77.898148" intensity="1.313226e-02" type="0"/>
    <Peak1D F1="-77.967796" intensity="3.381436e-03" type="0"/>
    <Peak1D F1="-78.049431" intensity="3.985807e-03" type="0"/>
    <Peak1D F1="-78.229095" intensity="1.387899e-01" type="0"/>
    <Peak1D F1="-78.564873" intensity="2.155850e-03" type="0"/>
    <Peak1D F1="-78.653366" intensity="2.944130e-03" type="0"/>
    <Peak1D F1="-78.765121" intensity="4.364807e-02" type="0"/>
    <Peak1D F1="-78.841301" intensity="1.283132e-02" type="0"/>
    <Peak1D F1="-78.907318" intensity="2.043159e-02" type="0"/>
    <Peak1D F1="-78.946564" intensity="6.996462e-02" type="0"/>
    <Peak1D F1="-79.047180" intensity="7.846864e-02" type="0"/>
    <Peak1D F1="-79.088737" intensity="2.180695e-01" type="0"/>
    <Peak1D F1="-79.131844" intensity="1.500000e+01" type="0"/>
    <Peak1D F1="-79.172607" intensity="1.039130e-01" type="0"/>
    <Peak1D F1="-79.195839" intensity="7.244244e-03" type="0"/>
    <Peak1D F1="-79.217026" intensity="5.056578e-03" type="0"/>
    <Peak1D F1="-79.312218" intensity="1.872463e-02" type="0"/>
    <Peak1D F1="-79.363213" intensity="3.092263e-03" type="0"/>
    <Peak1D F1="-79.556305" intensity="7.317986e-02" type="0"/>
    <Peak1D F1="-79.725388" intensity="3.507459e-02" type="0"/>
    <Peak1D F1="-79.758438" intensity="2.139962e-02" type="0"/>
    <Peak1D F1="-80.289444" intensity="6.599551e-03" type="0"/>
    <Peak1D F1="-80.306938" intensity="1.590125e-02" type="0"/>
    <Peak1D F1="-80.341766" intensity="1.178830e-01" type="0"/>
    <Peak1D F1="-135.690308" intensity="2.182144e-03" type="0"/>
    <Peak1D F1="-137.224228" intensity="2.215751e-03" type="0"/>
    <Peak1D F1="-139.162430" intensity="2.221928e-03" type="0"/>
    <Peak1D F1="-139.320312" intensity="2.176894e-03" type="0"/>
    <Peak1D F1="-139.910049" intensity="2.315615e-03" type="0"/>
    <Peak1D F1="-140.676361" intensity="2.191993e-03" type="0"/>
    <Peak1D F1="-141.801376" intensity="2.242578e-03" type="0"/>
    <Peak1D F1="-142.297516" intensity="2.411336e-03" type="0"/>
    <Peak1D F1="-142.415054" intensity="2.160745e-03" type="0"/>
    <Peak1D F1="-142.853912" intensity="2.671892e-03" type="0"/>
    <Peak1D F1="-143.226898" intensity="2.170323e-03" type="0"/>
    <Peak1D F1="-143.340820" intensity="2.505293e-03" type="0"/>
    <Peak1D F1="-143.675247" intensity="2.682579e-03" type="0"/>
    <Peak1D F1="-143.734940" intensity="2.186255e-03" type="0"/>
    <Peak1D F1="-143.991608" intensity="2.217600e-03" type="0"/>
    <Peak1D F1="-144.269119" intensity="3.185942e-03" type="0"/>
    <Peak1D F1="-144.423126" intensity="2.559166e-03" type="0"/>
    <Peak1D F1="-144.545410" intensity="2.390192e-03" type="0"/>
    <Peak1D F1="-144.619064" intensity="2.478439e-03" type="0"/>
    <Peak1D F1="-144.825180" intensity="2.507919e-03" type="0"/>
    <Peak1D F1="-145.160248" intensity="2.230756e-03" type="0"/>
    <Peak1D F1="-145.208771" intensity="2.563904e-03" type="0"/>
    <Peak1D F1="-145.283539" intensity="2.828368e-03" type="0"/>
    <Peak1D F1="-145.340134" intensity="2.677049e-03" type="0"/>
    <Peak1D F1="-145.441071" intensity="2.290464e-03" type="0"/>
    <Peak1D F1="-145.632278" intensity="2.739969e-03" type="0"/>
    <Peak1D F1="-145.915176" intensity="2.197241e-03" type="0"/>
    <Peak1D F1="-146.162354" intensity="2.373599e-03" type="0"/>
    <Peak1D F1="-146.222214" intensity="3.008288e-03" type="0"/>
    <Peak1D F1="-146.401917" intensity="2.537992e-03" type="0"/>
    <Peak1D F1="-146.420883" intensity="2.658471e-03" type="0"/>
    <Peak1D F1="-146.497696" intensity="2.693875e-03" type="0"/>
    <Peak1D F1="-146.609329" intensity="2.640976e-03" type="0"/>
    <Peak1D F1="-146.692825" intensity="2.628721e-03" type="0"/>
    <Peak1D F1="-146.726959" intensity="2.664400e-03" type="0"/>
    <Peak1D F1="-146.939590" intensity="2.616270e-03" type="0"/>
    <Peak1D F1="-147.153961" intensity="3.025018e-03" type="0"/>
    <Peak1D F1="-147.287720" intensity="2.785352e-03" type="0"/>
    <Peak1D F1="-147.433487" intensity="3.157251e-03" type="0"/>
    <Peak1D F1="-147.570312" intensity="2.296612e-03" type="0"/>
    <Peak1D F1="-147.673111" intensity="2.828459e-03" type="0"/>
    <Peak1D F1="-147.826889" intensity="2.784505e-03" type="0"/>
    <Peak1D F1="-147.908936" intensity="3.075597e-03" type="0"/>
    <Peak1D F1="-148.377319" intensity="2.598380e-03" type="0"/>
    <Peak1D F1="-148.473923" intensity="2.829494e-03" type="0"/>
    <Peak1D F1="-148.554596" intensity="2.568463e-03" type="0"/>
    <Peak1D F1="-148.635071" intensity="2.617950e-03" type="0"/>
    <Peak1D F1="-148.966400" intensity="2.619418e-03" type="0"/>
    <Peak1D F1="-149.098923" intensity="2.827688e-03" type="0"/>
    <Peak1D F1="-149.187759" intensity="2.412125e-03" type="0"/>
    <Peak1D F1="-149.375778" intensity="2.536558e-03" type="0"/>
    <Peak1D F1="-149.456451" intensity="2.739901e-03" type="0"/>
    <Peak1D F1="-149.659042" intensity="2.694727e-03" type="0"/>
    <Peak1D F1="-149.703629" intensity="2.903598e-03" type="0"/>
    <Peak1D F1="-149.785355" intensity="2.977494e-03" type="0"/>
    <Peak1D F1="-149.913681" intensity="2.900625e-03" type="0"/>
    <Peak1D F1="-150.008804" intensity="2.840376e-03" type="0"/>
    <Peak1D F1="-150.237015" intensity="2.889037e-03" type="0"/>
    <Peak1D F1="-150.251846" intensity="2.813561e-03" type="0"/>
    <Peak1D F1="-150.351685" intensity="3.108408e-03" type="0"/>
    <Peak1D F1="-150.470490" intensity="3.314444e-03" type="0"/>
    <Peak1D F1="-150.565201" intensity="2.989137e-03" type="0"/>
    <Peak1D F1="-150.943497" intensity="2.755007e-03" type="0"/>
    <Peak1D F1="-151.155746" intensity="2.825784e-03" type="0"/>
    <Peak1D F1="-151.296310" intensity="3.089014e-03" type="0"/>
    <Peak1D F1="-151.417465" intensity="2.692299e-03" type="0"/>
    <Peak1D F1="-151.526962" intensity="2.647822e-03" type="0"/>
    <Peak1D F1="-151.613205" intensity="3.221222e-03" type="0"/>
    <Peak1D F1="-151.748123" intensity="3.054051e-03" type="0"/>
    <Peak1D F1="-151.921097" intensity="2.980711e-03" type="0"/>
    <Peak1D F1="-152.202347" intensity="2.948479e-03" type="0"/>
    <Peak1D F1="-152.378876" intensity="3.066267e-03" type="0"/>
    <Peak1D F1="-152.452698" intensity="3.010627e-03" type="0"/>
    <Peak1D F1="-152.581665" intensity="2.945152e-03" type="0"/>
    <Peak1D F1="-152.602570" intensity="3.289723e-03" type="0"/>
    <Peak1D F1="-152.710449" intensity="2.730838e-03" type="0"/>
    <Peak1D F1="-152.806305" intensity="3.115319e-03" type="0"/>
    <Peak1D F1="-153.067490" intensity="2.867210e-03" type="0"/>
    <Peak1D F1="-153.363281" intensity="3.006393e-03" type="0"/>
    <Peak1D F1="-153.469269" intensity="2.916433e-03" type="0"/>
    <Peak1D F1="-153.582993" intensity="2.785391e-03" type="0"/>
    <Peak1D F1="-153.789337" intensity="2.857373e-03" type="0"/>
    <Peak1D F1="-154.048233" intensity="2.657712e-03" type="0"/>
    <Peak1D F1="-154.170105" intensity="2.950599e-03" type="0"/>
    <Peak1D F1="-154.360886" intensity="2.976904e-03" type="0"/>
    <Peak1D F1="-154.445892" intensity="3.018602e-03" type="0"/>
    <Peak1D F1="-154.640533" intensity="3.164781e-03" type="0"/>
    <Peak1D F1="-154.759033" intensity="2.923941e-03" type="0"/>
    <Peak1D F1="-154.972733" intensity="2.887246e-03" type="0"/>
    <Peak1D F1="-155.006012" intensity="3.244841e-03" type="0"/>
    <Peak1D F1="-155.061951" intensity="2.497677e-03" type="0"/>
    <Peak1D F1="-155.236603" intensity="2.679064e-03" type="0"/>
    <Peak1D F1="-155.344818" intensity="2.759388e-03" type="0"/>
    <Peak1D F1="-155.521927" intensity="2.512241e-03" type="0"/>
    <Peak1D F1="-155.606674" intensity="2.749107e-03" type="0"/>
    <Peak1D F1="-155.687439" intensity="2.826743e-03" type="0"/>
    <Peak1D F1="-156.122375" intensity="2.406101e-03" type="0"/>
    <Peak1D F1="-156.346558" intensity="2.720505e-03" type="0"/>
    <Peak1D F1="-156.490875" intensity="2.383160e-03" type="0"/>
    <Peak1D F1="-156.678955" intensity="2.615850e-03" type="0"/>
    <Peak1D F1="-156.885010" intensity="2.213713e-03" type="0"/>
    <Peak1D F1="-157.069244" intensity="2.484184e-03" type="0"/>
    <Peak1D F1="-157.746277" intensity="2.260520e-03" type="0"/>
    <Peak1D F1="-158.325256" intensity="2.172433e-03" type="0"/>
    <Peak1D F1="-158.469376" intensity="2.210303e-03" type="0"/>
    <Peak1D F1="-158.495087" intensity="2.376212e-03" type="0"/>
    <Peak1D F1="-158.646591" intensity="2.183441e-03" type="0"/>
    <Peak1D F1="-208.226379" intensity="2.348157e-03" type="0"/>
    <Peak1D F1="-208.491821" intensity="2.630482e-03" type="0"/>
    <Peak1D F1="-208.703827" intensity="2.345239e-03" type="0"/>
    <Peak1D F1="-208.857269" intensity="2.240241e-03" type="0"/>
    <Peak1D F1="-209.372223" intensity="2.396334e-03" type="0"/>
    <Peak1D F1="-209.582748" intensity="2.479024e-03" type="0"/>
    <Peak1D F1="-209.826065" intensity="2.696898e-03" type="0"/>
    <Peak1D F1="-210.061203" intensity="2.272505e-03" type="0"/>
    <Peak1D F1="-210.120071" intensity="2.681324e-03" type="0"/>
    <Peak1D F1="-210.404022" intensity="2.882791e-03" type="0"/>
    <Peak1D F1="-210.474777" intensity="2.557078e-03" type="0"/>
    <Peak1D F1="-210.491928" intensity="3.040549e-03" type="0"/>
    <Peak1D F1="-210.504501" intensity="2.301137e-03" type="0"/>
    <Peak1D F1="-210.744186" intensity="2.736526e-03" type="0"/>
    <Peak1D F1="-210.790237" intensity="2.608766e-03" type="0"/>
    <Peak1D F1="-211.034531" intensity="2.595467e-03" type="0"/>
    <Peak1D F1="-211.200180" intensity="2.578865e-03" type="0"/>
    <Peak1D F1="-211.313950" intensity="2.534118e-03" type="0"/>
    <Peak1D F1="-211.516037" intensity="3.490716e-03" type="0"/>
    <Peak1D F1="-211.538788" intensity="2.996967e-03" type="0"/>
    <Peak1D F1="-211.575989" intensity="2.943323e-03" type="0"/>
    <Peak1D F1="-211.742645" intensity="2.597845e-03" type="0"/>
    <Peak1D F1="-211.830933" intensity="3.002240e-03" type="0"/>
    <Peak1D F1="-212.010300" intensity="3.139176e-03" type="0"/>
    <Peak1D F1="-212.228394" intensity="2.861495e-03" type="0"/>
    <Peak1D F1="-212.256775" intensity="3.282457e-03" type="0"/>
    <Peak1D F1="-212.356720" intensity="3.503134e-03" type="0"/>
    <Peak1D F1="-212.920883" intensity="3.198478e-03" type="0"/>
    <Peak1D F1="-213.055099" intensity="3.665330e-03" type="0"/>
    <Peak1D F1="-213.195831" intensity="3.438643e-03" type="0"/>
    <Peak1D F1="-213.385666" intensity="3.044850e-03" type="0"/>
    <Peak1D F1="-213.724106" intensity="3.209251e-03" type="0"/>
    <Peak1D F1="-213.859131" intensity="3.556203e-03" type="0"/>
    <Peak1D F1="-213.978668" intensity="3.415296e-03" type="0"/>
    <Peak1D F1="-214.217117" intensity="3.376036e-03" type="0"/>
    <Peak1D F1="-214.228821" intensity="3.240983e-03" type="0"/>
    <Peak1D F1="-214.383636" intensity="3.554982e-03" type="0"/>
    <Peak1D F1="-214.593109" intensity="3.366546e-03" type="0"/>
    <Peak1D F1="-214.917038" intensity="3.478036e-03" type="0"/>
    <Peak1D F1="-215.080261" intensity="3.668628e-03" type="0"/>
    <Peak1D F1="-215.356461" intensity="4.720732e-03" type="0"/>
    <Peak1D F1="-215.482254" intensity="3.715039e-03" type="0"/>
    <Peak1D F1="-215.774551" intensity="3.760306e-03" type="0"/>
    <Peak1D F1="-215.998047" intensity="3.822431e-03" type="0"/>
    <Peak1D F1="-216.148239" intensity="3.654019e-03" type="0"/>
    <Peak1D F1="-216.601379" intensity="4.092675e-03" type="0"/>
    <Peak1D F1="-216.832733" intensity="4.066714e-03" type="0"/>
    <Peak1D F1="-216.900467" intensity="4.230483e-03" type="0"/>
    <Peak1D F1="-217.014420" intensity="4.049389e-03" type="0"/>
    <Peak1D F1="-217.260010" intensity="4.366056e-03" type="0"/>
    <Peak1D F1="-217.566589" intensity="4.773060e-03" type="0"/>
    <Peak1D F1="-217.817001" intensity="4.804177e-03" type="0"/>
    <Peak1D F1="-218.204605" intensity="4.117641e-03" type="0"/>
    <Peak1D F1="-218.594116" intensity="4.351574e-03" type="0"/>
    <Peak1D F1="-218.631653" intensity="4.313677e-03" type="0"/>
    <Peak1D F1="-218.874130" intensity="4.375289e-03" type="0"/>
    <Peak1D F1="-219.074127" intensity="4.626959e-03" type="0"/>
  </PeakList1D>
</PeakList>
