# Supplementary material for: Catalytic Diastereo- and Enantioselective Synthesis of Tertiary Trifluoromethyl Carbinols through a Vinylogous Aldol Reaction of Alkylidenepyrazolones with Trifluoromethyl Ketones
Source: J Org Chem. 2022 Mar 16;87(7):4538–49. doi: 10.1021/acs.joc.1c02817 (PMC8981347; doi:10.1021/acs.joc.1c02817)
Supplement: Supplementary file 2 — jo1c02817_si_002.zip [file jo1c02817_si_002.zip › NMR data/3aa/32/scon2]

##TITLE= Parameter file, TopSpin 4.0.7
##JCAMPDX= 5.0
##DATATYPE= Parameter Values
##NPOINTS= 1	$$ modification sequence number
##ORIGIN= Bruker BioSpin GmbH
##OWNER= drx5
$$ 2021-03-11 18:46:20.715 +0100  drx5@sc500
$$ /opt/nmrdata/JRPE/Mar11-2021/32/scon2
$$ process /opt/topspin4.0.73/prog/mod/acqdataserver
##$BLKTR= (0..32)
3 3 3 3 3 3 3 3 3 3 3 3 3 3 3 3 3 3 3 3 3 3 3 3 3 3 3 3 3 3 3 3 3
##$DE1= 4.5
##$DEADC= 0.5
##$DEPA= 4.5
##$DERX= 1.5
##$FILCOR= 0
##$GRADPRE= (0..1)
10 10
##$HD_BLKTR= (0..32)
1 1 1 1 1 1 1 1 1 1 1 1 1 1 1 1 1 1 1 1 1 1 1 1 1 1 1 1 1 1 1 1 1
##$HD_DE1= 5
##$HD_DEADC= 0
##$HD_DEPA= 2.5
##$HD_DERX= 0
##END=
