# Supplementary material for: Catalytic Diastereo- and Enantioselective Synthesis of Tertiary Trifluoromethyl Carbinols through a Vinylogous Aldol Reaction of Alkylidenepyrazolones with Trifluoromethyl Ketones
Source: J Org Chem. 2022 Mar 16;87(7):4538–49. doi: 10.1021/acs.joc.1c02817 (PMC8981347; doi:10.1021/acs.joc.1c02817)
Supplement: Supplementary file 2 — jo1c02817_si_002.zip [file jo1c02817_si_002.zip › NMR data/3aa/90/audita.txt]

##TITLE= Audit trail, TopSpin 3.5 pl 7
##JCAMPDX= 5.01
##ORIGIN= Bruker BioSpin GmbH
##OWNER= dpx3
$$ /opt/data3/JRPE/Mar09-2021/90/audita.txt
##AUDIT TRAIL=  $$ (NUMBER, WHEN, WHO, WHERE, PROCESS, VERSION, WHAT)
(   1,<2021-03-09 17:15:46.564 +0100>,<dpx3>,<sc300>,<go4>,<TopSpin 3.5.7>,
      <created by zg
	started at 2021-03-09 17:13:47.530 +0100,
	POWCHK enabled, PULCHK disabled,
       configuration hash MD5:
       DC 1F 7D AB 18 55 B2 3F EB 03 A2 A7 90 B1 C4 09
       data hash MD5: 64K
       E7 A8 71 6F 7E AE 2A D3 91 18 52 B8 35 FB 3D 35>)
(   2,<2021-03-09 17:15:46.593 +0100>,<dpx3>,<sc300>,<audit>,<TopSpin 3.5.7>,
      <user comment:
       ICON-NMR User ID: JRPE
       data hash MD5: 64K
       E7 A8 71 6F 7E AE 2A D3 91 18 52 B8 35 FB 3D 35>)
(   3,<2021-03-09 17:15:52.046 +0100>,<dpx3>,<sc300>,<dirdata>,<TopSpin 3.5.7>,
      <wrpa from 1 90 "Mar09-2021" "/opt/JRPE"
       data hash MD5: 64K
       E7 A8 71 6F 7E AE 2A D3 91 18 52 B8 35 FB 3D 35>)
##END=

$$ hash MD5
$$ 1B D0 A9 48 9E D6 B7 3C 50 27 A8 2D CE 3E 6A C5
