# Supplementary material for: Catalytic Diastereo- and Enantioselective Synthesis of Tertiary Trifluoromethyl Carbinols through a Vinylogous Aldol Reaction of Alkylidenepyrazolones with Trifluoromethyl Ketones
Source: J Org Chem. 2022 Mar 16;87(7):4538–49. doi: 10.1021/acs.joc.1c02817 (PMC8981347; doi:10.1021/acs.joc.1c02817)
Supplement: Supplementary file 2 — jo1c02817_si_002.zip [file jo1c02817_si_002.zip › NMR data/3aa/90/pdata/1/auditp.txt]

##TITLE= Audit trail, TopSpin 3.5 pl 7
##JCAMPDX= 5.01
##ORIGIN= Bruker BioSpin GmbH
##OWNER= dpx3
$$ /opt/data3/JRPE/Mar09-2021/90/pdata/1/auditp.txt
##AUDIT TRAIL=  $$ (NUMBER, WHEN, WHO, WHERE, PROCESS, VERSION, WHAT)
(   1,<2021-03-09 17:15:46.564 +0100>,<dpx3>,<sc300>,<go4>,<TopSpin 3.5.7>,
      <created by zg
	started at 2021-03-09 17:13:47.530 +0100,
	POWCHK enabled, PULCHK disabled,
       configuration hash MD5:
       DC 1F 7D AB 18 55 B2 3F EB 03 A2 A7 90 B1 C4 09
       data hash MD5: 64K
       E7 A8 71 6F 7E AE 2A D3 91 18 52 B8 35 FB 3D 35>)
(   2,<2021-03-09 17:15:46.593 +0100>,<dpx3>,<sc300>,<audit>,<TopSpin 3.5.7>,
      <user comment:
       ICON-NMR User ID: JRPE
       data hash MD5: 64K
       E7 A8 71 6F 7E AE 2A D3 91 18 52 B8 35 FB 3D 35>)
(   3,<2021-03-09 17:15:46.909 +0100>,<dpx3>,<sc300>,<proc1d>,<TopSpin 3.5.7>,
      <Start of raw data processing
       ef LB = 0.3 FT_mod = 6 PKNL = 1 SI = 64K 
       data hash MD5: 64K
       20 77 35 B8 12 FA 1C F4 D7 08 EC 0C C6 F6 07 FA>)
(   4,<2021-03-09 17:15:47.163 +0100>,<dpx3>,<sc300>,<proc1d>,<TopSpin 3.5.7>,
      <apk 
       data hash MD5: 64K
       2F D9 23 8C AC 17 32 F9 B1 7B 3A 60 54 31 C2 0D>)
(   5,<2021-03-09 17:15:47.201 +0100>,<dpx3>,<sc300>,<proc1d>,<TopSpin 3.5.7>,
      <abs ABSG = 5 
       data hash MD5: 64K
       89 98 8C 15 8E DD 9B 14 A0 3B 39 23 38 C2 3E 2E>)
(   6,<2021-03-09 17:15:53.065 +0100>,<dpx3>,<sc300>,<dirdata>,<TopSpin 3.5.7>,
      <wrpa from 1 90 "Mar09-2021" "/opt/JRPE"
       data hash MD5: 64K
       89 98 8C 15 8E DD 9B 14 A0 3B 39 23 38 C2 3E 2E>)
##END=

$$ hash MD5
$$ 54 94 DB 13 58 BE 66 E0 91 B7 59 63 6E 0E 4C AA
