# Supplementary material for: Catalytic Diastereo- and Enantioselective Synthesis of Tertiary Trifluoromethyl Carbinols through a Vinylogous Aldol Reaction of Alkylidenepyrazolones with Trifluoromethyl Ketones
Source: J Org Chem. 2022 Mar 16;87(7):4538–49. doi: 10.1021/acs.joc.1c02817 (PMC8981347; doi:10.1021/acs.joc.1c02817)
Supplement: Supplementary file 2 — jo1c02817_si_002.zip [file jo1c02817_si_002.zip › NMR data/3aa/90/pdata/1/parm.txt]

Current Data Parameters
NAME         Mar09-2021              
EXPNO                90              
PROCNO                1              

F2 - Acquisition Parameters
Date_          20210309              
Time              17.15 h            
INSTRUM           spect              
PROBHD   Z104275_0397 (              
PULPROG            zg30              
TD                65536              
SOLVENT           CDCl3              
NS                   16              
DS                    2              
SWH            6009.615 Hz           
FIDRES         0.183399 Hz           
AQ            5.4525952 sec          
RG               208.65              
DW               83.200 usec         
DE                 6.50 usec         
TE                298.0 K            
D1           1.00000000 sec          
TD0                   1              
SFO1        300.1318533 MHz          
NUC1                 1H              
P1                10.30 usec         
PLW1        15.39200020 W            

F2 - Processing parameters
SI                65536              
SF          300.1300309 MHz          
WDW                  EM              
SSB      0              
LB                 0.30 Hz           
GB       0              
PC                 1.00              
