# Supplementary material for: Catalytic Diastereo- and Enantioselective Synthesis of Tertiary Trifluoromethyl Carbinols through a Vinylogous Aldol Reaction of Alkylidenepyrazolones with Trifluoromethyl Ketones
Source: J Org Chem. 2022 Mar 16;87(7):4538–49. doi: 10.1021/acs.joc.1c02817 (PMC8981347; doi:10.1021/acs.joc.1c02817)
Supplement: Supplementary file 2 — jo1c02817_si_002.zip [file jo1c02817_si_002.zip › NMR data/3aa/90/pdata/1/peaklist.xml]

<?xml version="1.0" encoding="UTF-8"?>
<PeakList>
  <PeakList1D>
    <PeakList1DHeader creator="dpx3" date="2021-03-09T17:15:47.209+01:00" expNo="90" name="Mar09-2021" owner="" procNo="1" source="/opt/JRPE">
      <PeakPickDetails>F1=16.083710ppm, F2=-3.939663ppm, MI=0.00cm, MAXI=10000.00cm, PC=1.000
      </PeakPickDetails>
    </PeakList1DHeader>
    <Peak1D F1="13.413660" intensity="7.491660e-03" type="0"/>
    <Peak1D F1="9.802683" intensity="6.665600e-03" type="0"/>
    <Peak1D F1="8.651210" intensity="7.772213e-03" type="0"/>
    <Peak1D F1="8.105210" intensity="1.119476e-02" type="0"/>
    <Peak1D F1="8.082638" intensity="1.346974e-02" type="0"/>
    <Peak1D F1="7.968599" intensity="7.997050e-03" type="0"/>
    <Peak1D F1="7.841751" intensity="2.369874e+00" type="0"/>
    <Peak1D F1="7.837738" intensity="2.880603e+00" type="0"/>
    <Peak1D F1="7.830830" intensity="7.902094e-01" type="0"/>
    <Peak1D F1="7.818538" intensity="9.880477e-01" type="0"/>
    <Peak1D F1="7.815810" intensity="1.642033e+00" type="0"/>
    <Peak1D F1="7.812432" intensity="3.024093e+00" type="0"/>
    <Peak1D F1="7.808773" intensity="2.649189e+00" type="0"/>
    <Peak1D F1="7.801243" intensity="3.559174e-01" type="0"/>
    <Peak1D F1="7.731290" intensity="9.478651e-03" type="0"/>
    <Peak1D F1="7.621299" intensity="1.404102e+00" type="0"/>
    <Peak1D F1="7.616120" intensity="1.500287e+00" type="0"/>
    <Peak1D F1="7.593687" intensity="1.899317e+00" type="0"/>
    <Peak1D F1="7.561872" intensity="4.280591e-02" type="0"/>
    <Peak1D F1="7.542392" intensity="2.364091e-02" type="0"/>
    <Peak1D F1="7.529561" intensity="1.933085e-02" type="0"/>
    <Peak1D F1="7.494609" intensity="2.850012e-02" type="0"/>
    <Peak1D F1="7.473321" intensity="3.637929e-02" type="0"/>
    <Peak1D F1="7.458947" intensity="2.088729e-02" type="0"/>
    <Peak1D F1="7.377424" intensity="9.436966e-01" type="0"/>
    <Peak1D F1="7.371794" intensity="2.166034e+00" type="0"/>
    <Peak1D F1="7.367901" intensity="1.217265e+00" type="0"/>
    <Peak1D F1="7.365425" intensity="9.871793e-01" type="0"/>
    <Peak1D F1="7.361875" intensity="7.092905e-01" type="0"/>
    <Peak1D F1="7.358050" intensity="6.494673e-01" type="0"/>
    <Peak1D F1="7.347505" intensity="5.093574e+00" type="0"/>
    <Peak1D F1="7.336724" intensity="1.152191e+00" type="0"/>
    <Peak1D F1="7.327602" intensity="2.291511e+00" type="0"/>
    <Peak1D F1="7.321458" intensity="4.795831e+00" type="0"/>
    <Peak1D F1="7.301896" intensity="9.391412e-01" type="0"/>
    <Peak1D F1="7.298213" intensity="7.931314e-01" type="0"/>
    <Peak1D F1="7.283856" intensity="1.559648e-01" type="0"/>
    <Peak1D F1="7.280626" intensity="2.104151e-01" type="0"/>
    <Peak1D F1="7.275599" intensity="2.560356e-01" type="0"/>
    <Peak1D F1="7.270992" intensity="1.160344e-01" type="0"/>
    <Peak1D F1="7.180843" intensity="2.514384e+00" type="0"/>
    <Peak1D F1="7.174492" intensity="1.261326e+00" type="0"/>
    <Peak1D F1="7.170618" intensity="7.058905e-01" type="0"/>
    <Peak1D F1="7.155074" intensity="6.405962e-01" type="0"/>
    <Peak1D F1="7.149793" intensity="1.712643e+00" type="0"/>
    <Peak1D F1="7.144313" intensity="5.378098e-01" type="0"/>
    <Peak1D F1="7.128904" intensity="4.441119e-01" type="0"/>
    <Peak1D F1="7.125046" intensity="7.506409e-01" type="0"/>
    <Peak1D F1="7.121203" intensity="3.922891e-01" type="0"/>
    <Peak1D F1="7.103404" intensity="2.193771e-02" type="0"/>
    <Peak1D F1="7.074426" intensity="2.470552e-02" type="0"/>
    <Peak1D F1="7.067975" intensity="2.009337e-02" type="0"/>
    <Peak1D F1="7.042534" intensity="1.461544e-02" type="0"/>
    <Peak1D F1="6.881527" intensity="7.983701e-03" type="0"/>
    <Peak1D F1="6.858564" intensity="7.989260e-03" type="0"/>
    <Peak1D F1="6.829774" intensity="1.330468e-02" type="0"/>
    <Peak1D F1="6.712911" intensity="1.169374e-02" type="0"/>
    <Peak1D F1="6.284576" intensity="6.465542e-03" type="0"/>
    <Peak1D F1="6.221750" intensity="3.551591e+00" type="0"/>
    <Peak1D F1="5.362664" intensity="3.875985e-02" type="0"/>
    <Peak1D F1="5.216606" intensity="1.610759e-02" type="0"/>
    <Peak1D F1="4.839992" intensity="7.019614e-03" type="0"/>
    <Peak1D F1="4.729033" intensity="9.172169e-03" type="0"/>
    <Peak1D F1="4.689352" intensity="8.749851e-03" type="0"/>
    <Peak1D F1="4.509822" intensity="2.010551e+00" type="0"/>
    <Peak1D F1="4.470000" intensity="2.096610e+00" type="0"/>
    <Peak1D F1="4.406065" intensity="8.619533e-03" type="0"/>
    <Peak1D F1="4.286813" intensity="1.220944e-02" type="0"/>
    <Peak1D F1="4.247036" intensity="1.016041e-02" type="0"/>
    <Peak1D F1="3.679835" intensity="8.826938e-03" type="0"/>
    <Peak1D F1="3.651258" intensity="6.775309e-03" type="0"/>
    <Peak1D F1="3.634725" intensity="7.547320e-03" type="0"/>
    <Peak1D F1="3.313549" intensity="1.371888e-02" type="0"/>
    <Peak1D F1="3.256727" intensity="3.064421e-02" type="0"/>
    <Peak1D F1="3.152476" intensity="4.191926e-02" type="0"/>
    <Peak1D F1="3.095195" intensity="1.975025e-02" type="0"/>
    <Peak1D F1="2.949183" intensity="1.302168e+00" type="0"/>
    <Peak1D F1="2.909462" intensity="1.245104e+00" type="0"/>
    <Peak1D F1="2.830441" intensity="8.395726e-03" type="0"/>
    <Peak1D F1="2.730123" intensity="9.168005e-03" type="0"/>
    <Peak1D F1="2.711592" intensity="8.440269e-03" type="0"/>
    <Peak1D F1="2.691535" intensity="7.325155e-03" type="0"/>
    <Peak1D F1="2.552119" intensity="1.550970e-02" type="0"/>
    <Peak1D F1="2.455204" intensity="6.774492e-02" type="0"/>
    <Peak1D F1="2.406351" intensity="4.483692e-02" type="0"/>
    <Peak1D F1="2.374888" intensity="1.367336e-02" type="0"/>
    <Peak1D F1="2.338305" intensity="2.496858e-02" type="0"/>
    <Peak1D F1="2.296940" intensity="3.267683e-02" type="0"/>
    <Peak1D F1="2.241533" intensity="1.375464e+01" type="0"/>
    <Peak1D F1="2.180918" intensity="2.567587e-02" type="0"/>
    <Peak1D F1="2.134226" intensity="4.628268e-02" type="0"/>
    <Peak1D F1="2.125706" intensity="2.305072e-01" type="0"/>
    <Peak1D F1="2.103981" intensity="1.628241e-02" type="0"/>
    <Peak1D F1="2.095783" intensity="4.144064e-02" type="0"/>
    <Peak1D F1="2.090989" intensity="3.453980e-02" type="0"/>
    <Peak1D F1="2.043682" intensity="5.343971e-02" type="0"/>
    <Peak1D F1="2.035662" intensity="3.672059e-02" type="0"/>
    <Peak1D F1="2.024134" intensity="7.244457e-02" type="0"/>
    <Peak1D F1="2.001822" intensity="9.332412e-03" type="0"/>
    <Peak1D F1="1.967432" intensity="1.227730e-02" type="0"/>
    <Peak1D F1="1.927247" intensity="7.242890e-03" type="0"/>
    <Peak1D F1="1.911141" intensity="8.252696e-02" type="0"/>
    <Peak1D F1="1.831631" intensity="1.804530e-02" type="0"/>
    <Peak1D F1="1.763154" intensity="1.155318e-02" type="0"/>
    <Peak1D F1="1.751439" intensity="1.107398e-02" type="0"/>
    <Peak1D F1="1.698376" intensity="1.500000e+01" type="0"/>
    <Peak1D F1="1.616527" intensity="3.843581e-02" type="0"/>
    <Peak1D F1="1.594486" intensity="2.460497e-02" type="0"/>
    <Peak1D F1="1.505166" intensity="2.185408e-01" type="0"/>
    <Peak1D F1="1.482039" intensity="1.716798e-01" type="0"/>
    <Peak1D F1="1.399029" intensity="2.186211e-02" type="0"/>
    <Peak1D F1="1.373689" intensity="1.989736e-02" type="0"/>
    <Peak1D F1="1.353283" intensity="2.061119e-02" type="0"/>
    <Peak1D F1="1.327489" intensity="2.702458e-02" type="0"/>
    <Peak1D F1="1.317124" intensity="1.965286e-02" type="0"/>
    <Peak1D F1="1.261373" intensity="6.187021e-02" type="0"/>
    <Peak1D F1="1.210765" intensity="1.083496e-01" type="0"/>
    <Peak1D F1="1.182613" intensity="4.066622e-01" type="0"/>
    <Peak1D F1="1.163025" intensity="7.344992e-02" type="0"/>
    <Peak1D F1="1.139675" intensity="3.599900e-02" type="0"/>
    <Peak1D F1="1.093899" intensity="1.301593e-02" type="0"/>
    <Peak1D F1="1.083355" intensity="1.401976e-02" type="0"/>
    <Peak1D F1="1.039169" intensity="1.544518e-02" type="0"/>
    <Peak1D F1="1.020823" intensity="1.170614e-02" type="0"/>
    <Peak1D F1="0.958925" intensity="7.570893e-03" type="0"/>
    <Peak1D F1="0.953518" intensity="8.466098e-03" type="0"/>
    <Peak1D F1="0.944193" intensity="8.328592e-03" type="0"/>
    <Peak1D F1="0.904729" intensity="8.753972e-03" type="0"/>
    <Peak1D F1="0.827359" intensity="3.210790e-02" type="0"/>
    <Peak1D F1="0.806409" intensity="6.465844e-02" type="0"/>
    <Peak1D F1="0.784137" intensity="3.749998e-02" type="0"/>
    <Peak1D F1="0.754768" intensity="2.055220e-02" type="0"/>
    <Peak1D F1="0.730140" intensity="1.131369e-02" type="0"/>
    <Peak1D F1="0.717729" intensity="8.088479e-03" type="0"/>
    <Peak1D F1="0.400918" intensity="6.617214e-03" type="0"/>
    <Peak1D F1="-0.000152" intensity="7.470096e-02" type="0"/>
    <Peak1D F1="-1.867396" intensity="7.151029e-03" type="0"/>
    <Peak1D F1="-3.522802" intensity="7.868034e-03" type="0"/>
  </PeakList1D>
</PeakList>
