# Supplementary material for: Catalytic Diastereo- and Enantioselective Synthesis of Tertiary Trifluoromethyl Carbinols through a Vinylogous Aldol Reaction of Alkylidenepyrazolones with Trifluoromethyl Ketones
Source: J Org Chem. 2022 Mar 16;87(7):4538–49. doi: 10.1021/acs.joc.1c02817 (PMC8981347; doi:10.1021/acs.joc.1c02817)
Supplement: Supplementary file 2 — jo1c02817_si_002.zip [file jo1c02817_si_002.zip › NMR data/3aa/90/shimvalues]

# Tue Mar  9 17:15:46 2021
#$$PROBEIDENTIFIER=Z104275_0397
#$$PROBENAME=PA BBO 300S1 BBF-H-D-05 Z
#$$SHIMID=313232
#
# Active Shim Gradients
#
Z           		2905            
Z2          		-879            
Z3          		-1623           
Z4          		-3913           
Z5          		-1210           
Z6          		15125           
X           		-185            
XZ          		-1175           
XZ2         		5269            
XZ3         		-3474           
Y           		505             
YZ          		-2417           
YZ2         		8596            
YZ3         		4059            
XY          		1545            
XYZ         		10118           
(X2-Y2)     		-1783           
(X2-Y2)Z    		1731            
X3          		5645            
Y3          		-2001           
#
# Lock Parameter
#
FIELD		7427.525
LOCKPHASE		357.400 
LOCKPOWER		-30.000 
LOCKGAIN		119.482 
LOCKDC		-75.000 
LOCKSHIFT		7.240   
LOOPGAIN		-12.000 
LOOPTIME		0.400   
LOOPFILTER		100.000 
#
IEEE64_VERSION_CODE 1
#
# Shim currents 
#
SHIM_SETTING [1 ]  1408.89782928   
SHIM_SETTING [2 ]  -435.18728444   
SHIM_SETTING [3 ]  -853.81342201   
SHIM_SETTING [4 ]  -2058.13575873  
SHIM_SETTING [5 ]  -636.37643069   
SHIM_SETTING [6 ]  -97.31000000    
SHIM_SETTING [7 ]  -618.05000000   
SHIM_SETTING [8 ]  2771.66100000   
SHIM_SETTING [9 ]  -937.85800000   
SHIM_SETTING [10]  812.67000000    
SHIM_SETTING [11]  265.63000000    
SHIM_SETTING [12]  -1271.34200000  
SHIM_SETTING [13]  4521.66800000   
SHIM_SETTING [14]  2135.17500000   
SHIM_SETTING [15]  7955.96800000   
SHIM_SETTING [16]  910.68200000    
SHIM_SETTING [17]  -1827.28800000  
SHIM_SETTING [18]  5322.33000000   
SHIM_SETTING [19]  2969.20200000   
SHIM_SETTING [20]  -1052.44100000  
