# Supplementary material for: Catalytic Diastereo- and Enantioselective Synthesis of Tertiary Trifluoromethyl Carbinols through a Vinylogous Aldol Reaction of Alkylidenepyrazolones with Trifluoromethyl Ketones
Source: J Org Chem. 2022 Mar 16;87(7):4538–49. doi: 10.1021/acs.joc.1c02817 (PMC8981347; doi:10.1021/acs.joc.1c02817)
Supplement: Supplementary file 2 — jo1c02817_si_002.zip [file jo1c02817_si_002.zip › NMR data/3ab/2K/60/audita.txt]

##TITLE= Audit trail, TOPSPIN		Version 2.1
##JCAMPDX= 5.01
##ORIGIN= Bruker BioSpin GmbH
##OWNER= ava4
$$ /opt/topspin2.1pl8/data/JRPE/nmr/May11-2021/60/audita.txt
##AUDIT TRAIL=  $$ (NUMBER, WHEN, WHO, WHERE, PROCESS, VERSION, WHAT)
(   1,<2021-05-12 06:08:46.212 +0200>,<ava4>,<av400>,<go>,<TOPSPIN 2.1>,
      <created by zg
	started at 2021-05-12 04:11:26.009 +0200,
	POWCHK disabled, PULCHK disabled,
       configuration hash MD5:
       10 F7 52 79 E3 45 6E 5C 2A 38 10 6F 4E ED 6C 9F
       data hash MD5: 64K
       B9 00 6F 2C C0 6E 84 90 88 CC 08 57 47 D5 E2 E5>)
##END=

$$ hash MD5
$$ 11 88 0A CC 31 90 6D 82 21 84 5C 2E 28 47 B2 12
