# Supplementary material for: Catalytic Diastereo- and Enantioselective Synthesis of Tertiary Trifluoromethyl Carbinols through a Vinylogous Aldol Reaction of Alkylidenepyrazolones with Trifluoromethyl Ketones
Source: J Org Chem. 2022 Mar 16;87(7):4538–49. doi: 10.1021/acs.joc.1c02817 (PMC8981347; doi:10.1021/acs.joc.1c02817)
Supplement: Supplementary file 2 — jo1c02817_si_002.zip [file jo1c02817_si_002.zip › NMR data/3ab/2K/60/pdata/1/outd]

##TITLE= Parameter file, TOPSPIN		Version 2.1
##JCAMPDX= 5.0
##DATATYPE= Parameter Values
##NPOINTS= 1	$$ modification sequence number
##ORIGIN= Bruker BioSpin GmbH
##OWNER= ava4
$$ 2021-05-11 18:16:17.523 +0200  ava4@av400
$$ /opt/topspin2.1pl8/prog/curdir/changer/inmrchanger/May11-2021-1807-JRPE/6/data/nmr/May11-2021/60/pdata/1/outd
$$ process /opt/topspin2.1pl8/prog/mod/xwish3
##$CURPLOT= <HP DeskJet 1120C>
##$CURPRIN= <$HP DeskJet 1120C>
##$DFORMAT= <normdp>
##$LAYOUT= <+/1D_X.xwp>
##$LFORMAT= <normlp>
##$PFORMAT= <normpl>
##$SURQMSG= 1
##END=
