# Supplementary material for: Catalytic Diastereo- and Enantioselective Synthesis of Tertiary Trifluoromethyl Carbinols through a Vinylogous Aldol Reaction of Alkylidenepyrazolones with Trifluoromethyl Ketones
Source: J Org Chem. 2022 Mar 16;87(7):4538–49. doi: 10.1021/acs.joc.1c02817 (PMC8981347; doi:10.1021/acs.joc.1c02817)
Supplement: Supplementary file 2 — jo1c02817_si_002.zip [file jo1c02817_si_002.zip › NMR data/3ab/90/audita.txt]

##TITLE= Audit trail, TopSpin 3.5 pl 7
##JCAMPDX= 5.01
##ORIGIN= Bruker BioSpin GmbH
##OWNER= dpx3
$$ /opt/data3/JRPE/Apr28-2021/90/audita.txt
##AUDIT TRAIL=  $$ (NUMBER, WHEN, WHO, WHERE, PROCESS, VERSION, WHAT)
(   1,<2021-04-28 21:12:43.868 +0200>,<dpx3>,<sc300>,<go4>,<TopSpin 3.5.7>,
      <created by zg
	started at 2021-04-28 21:10:44.917 +0200,
	POWCHK enabled, PULCHK disabled,
       configuration hash MD5:
       A0 8A E8 4B 79 3C 5F CB 1C C5 B3 61 BB 0D BF 83
       data hash MD5: 64K
       5B 33 41 28 B5 BE 04 E8 4F CA 1D 68 3D 9C 0A 82>)
(   2,<2021-04-28 21:12:43.898 +0200>,<dpx3>,<sc300>,<audit>,<TopSpin 3.5.7>,
      <user comment:
       ICON-NMR User ID: JRPE
       data hash MD5: 64K
       5B 33 41 28 B5 BE 04 E8 4F CA 1D 68 3D 9C 0A 82>)
(   3,<2021-04-28 21:12:46.753 +0200>,<dpx3>,<sc300>,<dirdata>,<TopSpin 3.5.7>,
      <wrpa from 1 90 "Apr28-2021" "/opt/JRPE"
       data hash MD5: 64K
       5B 33 41 28 B5 BE 04 E8 4F CA 1D 68 3D 9C 0A 82>)
##END=

$$ hash MD5
$$ 55 EC 53 81 EA A8 04 97 C5 F9 C8 C6 05 D6 AB 97
