# Supplementary material for: Catalytic Diastereo- and Enantioselective Synthesis of Tertiary Trifluoromethyl Carbinols through a Vinylogous Aldol Reaction of Alkylidenepyrazolones with Trifluoromethyl Ketones
Source: J Org Chem. 2022 Mar 16;87(7):4538–49. doi: 10.1021/acs.joc.1c02817 (PMC8981347; doi:10.1021/acs.joc.1c02817)
Supplement: Supplementary file 2 — jo1c02817_si_002.zip [file jo1c02817_si_002.zip › NMR data/3ab/90/pdata (1)/1/auditp.txt]

##TITLE= Audit trail, TopSpin 3.5 pl 7
##JCAMPDX= 5.01
##ORIGIN= Bruker BioSpin GmbH
##OWNER= dpx3
$$ /opt/data3/JRPE/Apr28-2021/90/pdata/1/auditp.txt
##AUDIT TRAIL=  $$ (NUMBER, WHEN, WHO, WHERE, PROCESS, VERSION, WHAT)
(   1,<2021-04-28 21:12:43.868 +0200>,<dpx3>,<sc300>,<go4>,<TopSpin 3.5.7>,
      <created by zg
	started at 2021-04-28 21:10:44.917 +0200,
	POWCHK enabled, PULCHK disabled,
       configuration hash MD5:
       A0 8A E8 4B 79 3C 5F CB 1C C5 B3 61 BB 0D BF 83
       data hash MD5: 64K
       5B 33 41 28 B5 BE 04 E8 4F CA 1D 68 3D 9C 0A 82>)
(   2,<2021-04-28 21:12:43.898 +0200>,<dpx3>,<sc300>,<audit>,<TopSpin 3.5.7>,
      <user comment:
       ICON-NMR User ID: JRPE
       data hash MD5: 64K
       5B 33 41 28 B5 BE 04 E8 4F CA 1D 68 3D 9C 0A 82>)
(   3,<2021-04-28 21:12:44.233 +0200>,<dpx3>,<sc300>,<proc1d>,<TopSpin 3.5.7>,
      <Start of raw data processing
       ef LB = 0.3 FT_mod = 6 PKNL = 1 SI = 64K 
       data hash MD5: 64K
       AB 86 87 35 62 55 EB 4E 11 40 47 E7 33 D9 09 87>)
(   4,<2021-04-28 21:12:44.456 +0200>,<dpx3>,<sc300>,<proc1d>,<TopSpin 3.5.7>,
      <apk 
       data hash MD5: 64K
       90 4F F4 66 89 BD D6 D4 D5 26 6A 41 70 3C 2D 00>)
(   5,<2021-04-28 21:12:44.489 +0200>,<dpx3>,<sc300>,<proc1d>,<TopSpin 3.5.7>,
      <abs ABSG = 5 
       data hash MD5: 64K
       D6 31 32 C9 9B E1 A3 28 68 C0 8C 92 6B AE FE 93>)
(   6,<2021-04-28 21:12:47.818 +0200>,<dpx3>,<sc300>,<dirdata>,<TopSpin 3.5.7>,
      <wrpa from 1 90 "Apr28-2021" "/opt/JRPE"
       data hash MD5: 64K
       D6 31 32 C9 9B E1 A3 28 68 C0 8C 92 6B AE FE 93>)
##END=

$$ hash MD5
$$ A8 A0 E6 25 BD 1F 25 0A F6 62 B7 AE D1 B4 B4 90
