# Supplementary material for: Catalytic Diastereo- and Enantioselective Synthesis of Tertiary Trifluoromethyl Carbinols through a Vinylogous Aldol Reaction of Alkylidenepyrazolones with Trifluoromethyl Ketones
Source: J Org Chem. 2022 Mar 16;87(7):4538–49. doi: 10.1021/acs.joc.1c02817 (PMC8981347; doi:10.1021/acs.joc.1c02817)
Supplement: Supplementary file 2 — jo1c02817_si_002.zip [file jo1c02817_si_002.zip › NMR data/3ab/90/pdata (1)/1/peaklist.xml]

<?xml version="1.0" encoding="UTF-8"?>
<PeakList>
  <PeakList1D>
    <PeakList1DHeader creator="dpx3" date="2021-04-28T21:12:44.498+02:00" expNo="90" name="Apr28-2021" owner="" procNo="1" source="/opt/JRPE">
      <PeakPickDetails>F1=16.088360ppm, F2=-3.935013ppm, MI=0.00cm, MAXI=10000.00cm, PC=1.000
      </PeakPickDetails>
    </PeakList1DHeader>
    <Peak1D F1="12.228097" intensity="5.296551e-03" type="0"/>
    <Peak1D F1="12.102263" intensity="5.339067e-03" type="0"/>
    <Peak1D F1="8.103264" intensity="1.092697e-02" type="0"/>
    <Peak1D F1="8.080490" intensity="1.026722e-02" type="0"/>
    <Peak1D F1="8.019728" intensity="5.521688e-03" type="0"/>
    <Peak1D F1="7.990077" intensity="9.325769e-03" type="0"/>
    <Peak1D F1="7.985253" intensity="6.389206e-03" type="0"/>
    <Peak1D F1="7.908101" intensity="5.446660e-03" type="0"/>
    <Peak1D F1="7.871783" intensity="1.421680e-02" type="0"/>
    <Peak1D F1="7.839184" intensity="2.234438e+00" type="0"/>
    <Peak1D F1="7.835160" intensity="2.708159e+00" type="0"/>
    <Peak1D F1="7.828243" intensity="7.098580e-01" type="0"/>
    <Peak1D F1="7.822233" intensity="1.947519e-01" type="0"/>
    <Peak1D F1="7.816028" intensity="8.889635e-01" type="0"/>
    <Peak1D F1="7.813261" intensity="1.517216e+00" type="0"/>
    <Peak1D F1="7.809865" intensity="2.860500e+00" type="0"/>
    <Peak1D F1="7.806189" intensity="2.494474e+00" type="0"/>
    <Peak1D F1="7.798657" intensity="3.352846e-01" type="0"/>
    <Peak1D F1="7.759196" intensity="1.368585e-02" type="0"/>
    <Peak1D F1="7.731642" intensity="1.482341e-02" type="0"/>
    <Peak1D F1="7.641038" intensity="8.085311e-03" type="0"/>
    <Peak1D F1="7.635694" intensity="1.019843e-02" type="0"/>
    <Peak1D F1="7.611088" intensity="1.601415e-02" type="0"/>
    <Peak1D F1="7.586886" intensity="8.688150e-03" type="0"/>
    <Peak1D F1="7.560573" intensity="1.150438e-02" type="0"/>
    <Peak1D F1="7.532614" intensity="3.559331e-02" type="0"/>
    <Peak1D F1="7.491970" intensity="1.976906e+00" type="0"/>
    <Peak1D F1="7.464791" intensity="2.340256e+00" type="0"/>
    <Peak1D F1="7.422870" intensity="3.100902e-02" type="0"/>
    <Peak1D F1="7.379886" intensity="4.125938e-01" type="0"/>
    <Peak1D F1="7.373497" intensity="1.741228e+00" type="0"/>
    <Peak1D F1="7.366867" intensity="6.531216e-01" type="0"/>
    <Peak1D F1="7.355965" intensity="5.085569e-01" type="0"/>
    <Peak1D F1="7.348789" intensity="2.718465e+00" type="0"/>
    <Peak1D F1="7.346436" intensity="2.218578e+00" type="0"/>
    <Peak1D F1="7.343955" intensity="1.670717e+00" type="0"/>
    <Peak1D F1="7.338929" intensity="4.472595e-01" type="0"/>
    <Peak1D F1="7.326480" intensity="8.080511e-01" type="0"/>
    <Peak1D F1="7.320537" intensity="2.002441e+00" type="0"/>
    <Peak1D F1="7.313306" intensity="3.064305e-01" type="0"/>
    <Peak1D F1="7.288231" intensity="2.387876e-02" type="0"/>
    <Peak1D F1="7.275516" intensity="2.458541e-02" type="0"/>
    <Peak1D F1="7.186803" intensity="4.171889e+00" type="0"/>
    <Peak1D F1="7.179884" intensity="7.237101e-01" type="0"/>
    <Peak1D F1="7.175989" intensity="1.266853e+00" type="0"/>
    <Peak1D F1="7.172036" intensity="8.631150e-01" type="0"/>
    <Peak1D F1="7.160760" intensity="2.722787e+00" type="0"/>
    <Peak1D F1="7.151424" intensity="2.050923e+00" type="0"/>
    <Peak1D F1="7.145700" intensity="7.571379e-01" type="0"/>
    <Peak1D F1="7.134089" intensity="2.432083e+00" type="0"/>
    <Peak1D F1="7.132145" intensity="2.145044e+00" type="0"/>
    <Peak1D F1="7.126671" intensity="1.117481e+00" type="0"/>
    <Peak1D F1="7.122807" intensity="5.554700e-01" type="0"/>
    <Peak1D F1="7.109992" intensity="1.786450e-01" type="0"/>
    <Peak1D F1="7.092970" intensity="2.439519e-02" type="0"/>
    <Peak1D F1="7.080313" intensity="2.160260e-02" type="0"/>
    <Peak1D F1="7.076297" intensity="2.358214e-02" type="0"/>
    <Peak1D F1="7.030654" intensity="9.560708e-03" type="0"/>
    <Peak1D F1="7.018580" intensity="6.874563e-03" type="0"/>
    <Peak1D F1="7.011491" intensity="5.580628e-03" type="0"/>
    <Peak1D F1="6.990003" intensity="6.302676e-03" type="0"/>
    <Peak1D F1="6.971654" intensity="5.831013e-03" type="0"/>
    <Peak1D F1="6.943388" intensity="7.564994e-03" type="0"/>
    <Peak1D F1="6.896156" intensity="1.378170e-02" type="0"/>
    <Peak1D F1="6.884253" intensity="1.270280e-02" type="0"/>
    <Peak1D F1="6.835723" intensity="2.513554e-02" type="0"/>
    <Peak1D F1="6.154151" intensity="3.384479e+00" type="0"/>
    <Peak1D F1="5.298050" intensity="5.563059e-03" type="0"/>
    <Peak1D F1="5.281283" intensity="1.684106e-01" type="0"/>
    <Peak1D F1="5.224214" intensity="1.812229e-01" type="0"/>
    <Peak1D F1="4.913925" intensity="5.490586e-03" type="0"/>
    <Peak1D F1="4.717299" intensity="7.443809e-03" type="0"/>
    <Peak1D F1="4.677465" intensity="6.967829e-03" type="0"/>
    <Peak1D F1="4.498052" intensity="1.974753e+00" type="0"/>
    <Peak1D F1="4.458351" intensity="2.050576e+00" type="0"/>
    <Peak1D F1="4.275554" intensity="6.479974e-03" type="0"/>
    <Peak1D F1="4.234633" intensity="8.583210e-03" type="0"/>
    <Peak1D F1="4.165062" intensity="6.414527e-03" type="0"/>
    <Peak1D F1="3.668017" intensity="5.461044e-03" type="0"/>
    <Peak1D F1="3.627250" intensity="7.829187e-03" type="0"/>
    <Peak1D F1="3.442306" intensity="5.270588e-03" type="0"/>
    <Peak1D F1="3.419813" intensity="7.325345e-03" type="0"/>
    <Peak1D F1="3.315475" intensity="7.042732e-02" type="0"/>
    <Peak1D F1="3.258573" intensity="1.261451e-01" type="0"/>
    <Peak1D F1="3.186750" intensity="7.032384e-03" type="0"/>
    <Peak1D F1="3.154812" intensity="7.044700e-03" type="0"/>
    <Peak1D F1="3.125938" intensity="1.685036e-01" type="0"/>
    <Peak1D F1="3.069097" intensity="8.986087e-02" type="0"/>
    <Peak1D F1="2.941706" intensity="1.232181e+00" type="0"/>
    <Peak1D F1="2.902138" intensity="1.178346e+00" type="0"/>
    <Peak1D F1="2.719280" intensity="6.090333e-03" type="0"/>
    <Peak1D F1="2.682502" intensity="7.960678e-03" type="0"/>
    <Peak1D F1="2.667660" intensity="7.079404e-03" type="0"/>
    <Peak1D F1="2.550579" intensity="2.626579e-02" type="0"/>
    <Peak1D F1="2.510015" intensity="5.348024e-02" type="0"/>
    <Peak1D F1="2.470657" intensity="6.714773e-02" type="0"/>
    <Peak1D F1="2.434670" intensity="1.080119e-02" type="0"/>
    <Peak1D F1="2.423054" intensity="4.434514e-02" type="0"/>
    <Peak1D F1="2.390180" intensity="2.560684e-02" type="0"/>
    <Peak1D F1="2.349685" intensity="4.586266e-02" type="0"/>
    <Peak1D F1="2.301102" intensity="9.678560e+00" type="0"/>
    <Peak1D F1="2.276982" intensity="7.649735e-01" type="0"/>
    <Peak1D F1="2.257065" intensity="1.436443e+01" type="0"/>
    <Peak1D F1="2.199496" intensity="4.104776e-02" type="0"/>
    <Peak1D F1="2.189703" intensity="2.505091e-02" type="0"/>
    <Peak1D F1="2.150982" intensity="3.648228e-02" type="0"/>
    <Peak1D F1="2.141837" intensity="2.724890e-01" type="0"/>
    <Peak1D F1="2.126332" intensity="1.012455e+00" type="0"/>
    <Peak1D F1="2.097712" intensity="1.420533e-01" type="0"/>
    <Peak1D F1="2.088688" intensity="5.966057e-02" type="0"/>
    <Peak1D F1="2.064324" intensity="7.026677e-02" type="0"/>
    <Peak1D F1="2.039799" intensity="7.664951e-02" type="0"/>
    <Peak1D F1="2.019042" intensity="1.927822e-01" type="0"/>
    <Peak1D F1="1.972349" intensity="1.300109e-02" type="0"/>
    <Peak1D F1="1.948576" intensity="8.009904e-02" type="0"/>
    <Peak1D F1="1.911211" intensity="8.679653e-03" type="0"/>
    <Peak1D F1="1.882700" intensity="7.628712e-03" type="0"/>
    <Peak1D F1="1.869511" intensity="2.088200e-02" type="0"/>
    <Peak1D F1="1.836282" intensity="9.677253e-03" type="0"/>
    <Peak1D F1="1.801918" intensity="1.320183e-02" type="0"/>
    <Peak1D F1="1.767012" intensity="2.772935e-02" type="0"/>
    <Peak1D F1="1.735809" intensity="1.500000e+01" type="0"/>
    <Peak1D F1="1.694416" intensity="1.795412e-01" type="0"/>
    <Peak1D F1="1.663998" intensity="3.082171e-02" type="0"/>
    <Peak1D F1="1.638958" intensity="3.244166e-02" type="0"/>
    <Peak1D F1="1.624234" intensity="1.695669e-01" type="0"/>
    <Peak1D F1="1.503394" intensity="1.438261e+00" type="0"/>
    <Peak1D F1="1.355289" intensity="3.463899e-02" type="0"/>
    <Peak1D F1="1.261695" intensity="5.482181e-02" type="0"/>
    <Peak1D F1="1.185276" intensity="6.838886e-01" type="0"/>
    <Peak1D F1="1.136408" intensity="7.820014e-02" type="0"/>
    <Peak1D F1="1.015289" intensity="3.390840e-02" type="0"/>
    <Peak1D F1="0.886859" intensity="2.130807e-02" type="0"/>
    <Peak1D F1="0.831177" intensity="8.103650e-02" type="0"/>
    <Peak1D F1="0.811734" intensity="2.079834e-01" type="0"/>
    <Peak1D F1="0.785236" intensity="1.497792e-01" type="0"/>
    <Peak1D F1="0.755811" intensity="1.092988e-01" type="0"/>
    <Peak1D F1="0.699068" intensity="1.512520e-02" type="0"/>
    <Peak1D F1="0.655892" intensity="1.217960e-02" type="0"/>
    <Peak1D F1="0.616154" intensity="8.696423e-03" type="0"/>
    <Peak1D F1="0.602096" intensity="8.777030e-03" type="0"/>
    <Peak1D F1="0.551937" intensity="6.936348e-03" type="0"/>
    <Peak1D F1="0.513410" intensity="6.550082e-03" type="0"/>
    <Peak1D F1="0.498122" intensity="6.506517e-03" type="0"/>
    <Peak1D F1="0.418658" intensity="6.644491e-03" type="0"/>
    <Peak1D F1="0.409557" intensity="5.627659e-03" type="0"/>
    <Peak1D F1="0.394274" intensity="5.871818e-03" type="0"/>
    <Peak1D F1="0.325070" intensity="7.121344e-03" type="0"/>
    <Peak1D F1="0.284333" intensity="5.413083e-03" type="0"/>
    <Peak1D F1="-0.000153" intensity="2.175402e-01" type="0"/>
  </PeakList1D>
</PeakList>
