# Supplementary material for: Catalytic Diastereo- and Enantioselective Synthesis of Tertiary Trifluoromethyl Carbinols through a Vinylogous Aldol Reaction of Alkylidenepyrazolones with Trifluoromethyl Ketones
Source: J Org Chem. 2022 Mar 16;87(7):4538–49. doi: 10.1021/acs.joc.1c02817 (PMC8981347; doi:10.1021/acs.joc.1c02817)
Supplement: Supplementary file 2 — jo1c02817_si_002.zip [file jo1c02817_si_002.zip › NMR data/3ab/92/audita.txt]

##TITLE= Audit trail, TopSpin 3.5 pl 7
##JCAMPDX= 5.01
##ORIGIN= Bruker BioSpin GmbH
##OWNER= dpx3
$$ /opt/data3/JRPE/Apr28-2021/92/audita.txt
##AUDIT TRAIL=  $$ (NUMBER, WHEN, WHO, WHERE, PROCESS, VERSION, WHAT)
(   1,<2021-04-28 22:02:33.315 +0200>,<dpx3>,<sc300>,<go4>,<TopSpin 3.5.7>,
      <created by zg
	started at 2021-04-28 21:43:46.436 +0200,
	POWCHK enabled, PULCHK disabled,
       configuration hash MD5:
       A0 8A E8 4B 79 3C 5F CB 1C C5 B3 61 BB 0D BF 83
       data hash MD5: 64K
       8F 5A C3 CE 7E 00 E0 A3 28 DE 24 D6 8C 94 C5 1A>)
(   2,<2021-04-28 22:02:33.346 +0200>,<dpx3>,<sc300>,<audit>,<TopSpin 3.5.7>,
      <user comment:
       ICON-NMR User ID: JRPE
       data hash MD5: 64K
       8F 5A C3 CE 7E 00 E0 A3 28 DE 24 D6 8C 94 C5 1A>)
(   3,<2021-04-28 22:02:38.124 +0200>,<dpx3>,<sc300>,<dirdata>,<TopSpin 3.5.7>,
      <wrpa from 1 92 "Apr28-2021" "/opt/JRPE"
       data hash MD5: 64K
       8F 5A C3 CE 7E 00 E0 A3 28 DE 24 D6 8C 94 C5 1A>)
##END=

$$ hash MD5
$$ B4 FF FC D5 4E 46 27 26 7D A6 99 E0 D2 D8 72 D7
