# Supplementary material for: Catalytic Diastereo- and Enantioselective Synthesis of Tertiary Trifluoromethyl Carbinols through a Vinylogous Aldol Reaction of Alkylidenepyrazolones with Trifluoromethyl Ketones
Source: J Org Chem. 2022 Mar 16;87(7):4538–49. doi: 10.1021/acs.joc.1c02817 (PMC8981347; doi:10.1021/acs.joc.1c02817)
Supplement: Supplementary file 2 — jo1c02817_si_002.zip [file jo1c02817_si_002.zip › NMR data/3ab/92/pdata/1/intrng]

P 0
157.261830   156.978570
156.133671   155.156910
150.409852   150.146126
148.397724   148.124231
147.391660   146.693276
141.736213   141.477372
135.675411   135.406802
129.346000   128.706221
128.437612   128.159235
126.293621   125.922452
125.888266   125.575702
119.900720   119.558854
118.601628   118.333019
112.179424   111.564065
108.912159   108.233310
107.075848   106.836541
99.828281   99.569439
92.316988   92.048379
88.829952   88.541807
79.091644   78.666753
77.133238   76.561833
71.326394   71.067552
67.399814   67.145856
62.120421   61.856695
52.782585   52.518860
48.103900   47.849942
40.812379   40.548653
30.991046   30.717553
25.628628   25.306297
21.242971   20.945059
19.382241   18.962234
14.894024   14.425179
13.951450   13.423999
12.847710   12.574217
7.265521   6.601323
5.902939   5.609911
2.743117   2.235201
