# Supplementary material for: Catalytic Diastereo- and Enantioselective Synthesis of Tertiary Trifluoromethyl Carbinols through a Vinylogous Aldol Reaction of Alkylidenepyrazolones with Trifluoromethyl Ketones
Source: J Org Chem. 2022 Mar 16;87(7):4538–49. doi: 10.1021/acs.joc.1c02817 (PMC8981347; doi:10.1021/acs.joc.1c02817)
Supplement: Supplementary file 2 — jo1c02817_si_002.zip [file jo1c02817_si_002.zip › NMR data/3ab/92/pdata/1/parm.txt]

Current Data Parameters
NAME         Apr28-2021              
EXPNO                92              
PROCNO                1              

F2 - Acquisition Parameters
Date_          20210428              
Time              22.02 h            
INSTRUM           spect              
PROBHD   Z104275_0397 (              
PULPROG       deptsp135              
TD                65536              
SOLVENT           CDCl3              
NS                  256              
DS                    8              
SWH           12077.295 Hz           
FIDRES         0.368570 Hz           
AQ            2.7131903 sec          
RG               208.65              
DW               41.400 usec         
DE                25.00 usec         
TE                298.0 K            
CNST2       145.0000000              
D1           1.50000000 sec          
D2           0.00344828 sec          
D12          0.00002000 sec          
TD0                   1              
SFO1         75.4737859 MHz          
NUC1                13C              
P1                 9.80 usec         
P13             2000.00 usec         
PLW0     0 W            
PLW1        39.48199844 W            
SPNAM[5]    Crp60comp.4              
SPOAL5            0.500              
SPOFFS5  0 Hz           
SPW5         6.03249979 W            
SFO2        300.1312005 MHz          
NUC2                 1H              
CPDPRG[2        waltz16              
P3                14.00 usec         
P4                28.00 usec         
PCPD2             90.00 usec         
PLW2         7.84450006 W            
PLW12        0.18982001 W            

F2 - Processing parameters
SI                32768              
SF           75.4677485 MHz          
WDW                  EM              
SSB      0              
LB                 1.00 Hz           
GB       0              
PC                 1.40              
