# Supplementary material for: Catalytic Diastereo- and Enantioselective Synthesis of Tertiary Trifluoromethyl Carbinols through a Vinylogous Aldol Reaction of Alkylidenepyrazolones with Trifluoromethyl Ketones
Source: J Org Chem. 2022 Mar 16;87(7):4538–49. doi: 10.1021/acs.joc.1c02817 (PMC8981347; doi:10.1021/acs.joc.1c02817)
Supplement: Supplementary file 2 — jo1c02817_si_002.zip [file jo1c02817_si_002.zip › NMR data/3ab/92/pdata/1/peaklist.xml]

<?xml version="1.0" encoding="UTF-8"?>
<PeakList>
  <PeakList1D>
    <PeakList1DHeader creator="dpx3" date="2021-04-28T22:02:33.824+02:00" expNo="92" name="Apr28-2021" owner="" procNo="1" source="/opt/JRPE">
      <PeakPickDetails>F1=160.016296ppm, F2=-0.016233ppm, MI=0.00cm, MAXI=10000.00cm, PC=1.400
      </PeakPickDetails>
    </PeakList1DHeader>
    <Peak1D F1="129.169693" intensity="1.348747e+01" type="0"/>
    <Peak1D F1="128.898102" intensity="1.500000e+01" type="0"/>
    <Peak1D F1="126.107269" intensity="5.913520e+00" type="0"/>
    <Peak1D F1="125.708405" intensity="6.591604e+00" type="0"/>
    <Peak1D F1="119.741936" intensity="1.410001e+01" type="0"/>
    <Peak1D F1="41.991619" intensity="-4.901538e+00" type="0"/>
    <Peak1D F1="25.476152" intensity="8.663764e+00" type="0"/>
    <Peak1D F1="21.112082" intensity="9.041832e+00" type="0"/>
    <Peak1D F1="19.124458" intensity="1.152537e+01" type="0"/>
  </PeakList1D>
</PeakList>
