# Supplementary material for: Catalytic Diastereo- and Enantioselective Synthesis of Tertiary Trifluoromethyl Carbinols through a Vinylogous Aldol Reaction of Alkylidenepyrazolones with Trifluoromethyl Ketones
Source: J Org Chem. 2022 Mar 16;87(7):4538–49. doi: 10.1021/acs.joc.1c02817 (PMC8981347; doi:10.1021/acs.joc.1c02817)
Supplement: Supplementary file 2 — jo1c02817_si_002.zip [file jo1c02817_si_002.zip › NMR data/3ab/92/pdata/1/peakrng]

P    #regions in PPM
# 2021-04-28 22:02:33 +0200  dpx3@sc300
# low field   high field   mi   maxi
  160.016296386719  -0.0162330308808112  0.000  10000.000  # for region 1
