# Supplementary material for: Catalytic Diastereo- and Enantioselective Synthesis of Tertiary Trifluoromethyl Carbinols through a Vinylogous Aldol Reaction of Alkylidenepyrazolones with Trifluoromethyl Ketones
Source: J Org Chem. 2022 Mar 16;87(7):4538–49. doi: 10.1021/acs.joc.1c02817 (PMC8981347; doi:10.1021/acs.joc.1c02817)
Supplement: Supplementary file 2 — jo1c02817_si_002.zip [file jo1c02817_si_002.zip › NMR data/3ab/93/audita.txt]

##TITLE= Audit trail, TopSpin 3.5 pl 7
##JCAMPDX= 5.01
##ORIGIN= Bruker BioSpin GmbH
##OWNER= dpx3
$$ /opt/data3/JRPE/Apr28-2021/93/audita.txt
##AUDIT TRAIL=  $$ (NUMBER, WHEN, WHO, WHERE, PROCESS, VERSION, WHAT)
(   1,<2021-04-28 22:04:41.053 +0200>,<dpx3>,<sc300>,<go4>,<TopSpin 3.5.7>,
      <created by zg
	started at 2021-04-28 22:03:58.173 +0200,
	POWCHK enabled, PULCHK disabled,
       configuration hash MD5:
       A0 8A E8 4B 79 3C 5F CB 1C C5 B3 61 BB 0D BF 83
       data hash MD5: 128K
       B3 55 CC 35 A0 A1 E1 80 5F 5F 58 B2 93 A5 6A 6E>)
(   2,<2021-04-28 22:04:41.082 +0200>,<dpx3>,<sc300>,<audit>,<TopSpin 3.5.7>,
      <user comment:
       ICON-NMR User ID: JRPE
       data hash MD5: 128K
       B3 55 CC 35 A0 A1 E1 80 5F 5F 58 B2 93 A5 6A 6E>)
(   3,<2021-04-28 22:04:44.176 +0200>,<dpx3>,<sc300>,<dirdata>,<TopSpin 3.5.7>,
      <wrpa from 1 93 "Apr28-2021" "/opt/JRPE"
       data hash MD5: 128K
       B3 55 CC 35 A0 A1 E1 80 5F 5F 58 B2 93 A5 6A 6E>)
##END=

$$ hash MD5
$$ 0A 9B 7A 86 5D 6D A1 B9 60 8E 7D D2 78 5F A0 DA
